# Supplementary material for: Smartphone overuse, depression & anxiety in medical students during the COVID-19 pandemic
Source: PLoS One. 2022 Aug 30;17(8):e0273575. doi: 10.1371/journal.pone.0273575 (PMC9426930; doi:10.1371/journal.pone.0273575)
Supplement: S1 Dataset — (XLSX) [file pone.0273575.s001.xlsx]

## Sheet: BASE DE DATOS
N°	EDAD	SEXO	ESTADOCIVIL	PESO	TALLACM	TALLAMETROS	IMC	HORASUEÑO	UNIVERSIDAD	AÑODEESTUDIO	DEPENDENCIA	ADICCION	DEPRESION	INSOMNIO	ANSIEDAD	IDEASUICIDA	FAMCOVID	FMORTCOVID	ECOCOVID	AMORCOVID
1	235	0	3	2344	2374	23.74	4.15907	1	0	6	1.8	1.8	10	4	11	1	0	0	0	0
2	21	1	0	59	160	1.6	23.0469	2	1	4	3.55	3.55	10	5	8	1	0	1	0	1
3	23	1	0	57	161	1.61	21.9899	3	1	3	2.025	2.025	14	15	14	1	1	0	0	1
4	21	1	0	67	161	1.61	25.8478	3	1	5	2.75	2.75	5	17	12	0	0	0	0	0
5	18	0	0	65	167	1.67	23.3067	3	0	3	3.7	3.7	26	20	21	1	0	0	0	1
6	18	1	0	62	168	1.68	21.9671	3	1	2	2.875	2.875	9	9	14	1	1	1	1	1
7	23	1	0	55	168	1.68	19.487	3	1	2	2.675	2.675	11	5	18	0	0	0	0	0
8	20	0	0	80	170	1.7	27.6817	3	1	4	2.725	2.725	6	10	4	0	1	1	0	0
9	21	0	0	105	173	1.73	35.083	3	1	4	2.775	2.775	15	13	14	0	1	0	0	0
10	23	1	0	54	149	1.49	24.3232	4	1	1	4	4	18	22	21	1	0	0	1	0
11	23	1	0	52	149	1.49	23.4224	4	1	2	1.725	1.725	3	8	3	0	1	1	1	0
12	18	1	0	53	153	1.53	22.6409	4	1	2	2.7	2.7	8	9	14	0	0	0	0	0
13	18	1	0	69	153	1.53	29.4758	4	1	1	4.125	4.125	18	19	16	1	0	0	0	0
14	22	1	0	67	157	1.57	27.1816	4	0	6	2.925	2.925	9	20	15	0	1	0	0	1
15	19	1	0	61	158	1.58	24.4352	4	1	2	2.275	2.275	4	9	15	0	1	0	0	0
16	19	1	0	58	158	1.58	23.2335	4	1	3	2.225	2.225	7	9	6	0	0	0	0	0
17	18	1	0	69	158	1.58	27.6398	4	1	7	3.65	3.65	13	16	11	1	0	0	0	0
18	25	1	0	78	159	1.59	30.8532	4	2	6	3.975	3.975	19	22	21	0	0	0	0	0
19	25	1	0	78	159	1.59	30.8532	4	2	6	3.975	3.975	19	22	21	0	0	0	0	0
20	19	1	0	53	160	1.6	20.7031	4	1	3	2.525	2.525	9	8	6	1	1	0	0	1
21	21	1	0	71	163	1.63	26.7229	4	1	5	3.1	3.1	19	17	14	1	1	1	1	1
22	17	1	0	61	163	1.63	22.9591	4	1	1	2.575	2.575	9	13	7	0	1	0	1	0
23	17	1	0	61	163	1.63	22.9591	4	1	1	2.575	2.575	9	13	7	0	1	0	1	0
24	17	1	0	61	163	1.63	22.9591	4	1	1	2.575	2.575	9	13	7	0	1	0	1	0
25	26	1	0	57	164	1.64	21.1927	4	1	7	4.2	4.2	22	19	21	1	0	0	0	1
26	18	0	0	64	165	1.65	23.5078	4	0	1	2	2	16	13	7	1	0	1	0	0
27	26	1	0	65	167	1.67	23.3067	4	0	7	3.95	3.95	18	19	14	1	0	0	1	0
28	19	1	0	59	167	1.67	21.1553	4	1	3	2.775	2.775	12	8	7	0	1	1	0	0
29	20	0	0	54	168	1.68	19.1327	4	2	2	3.275	3.275	17	16	7	1	1	0	0	0
30	20	0	0	85	169	1.69	29.7609	4	0	3	2.075	2.075	2	2	4	0	1	0	0	0
31	24	0	0	94	169	1.69	32.912	4	2	6	4	4	18	17	17	1	0	0	0	0
32	24	0	0	75	169	1.69	26.2596	4	2	6	3.6	3.6	18	20	16	1	0	0	0	1
33	17	1	0	62	169	1.69	21.7079	4	1	1	3.5	3.5	14	17	17	1	1	0	0	0
34	22	0	0	68	171	1.71	23.255	4	1	5	2.55	2.55	2	4	0	0	1	0	0	0
35	25	0	0	95	172	1.72	32.112	4	2	6	3.475	3.475	23	19	15	1	0	0	0	1
36	23	0	0	98	172	1.72	33.126	4	1	7	3.15	3.15	17	11	9	1	0	0	0	0
37	20	0	0	80	174	1.74	26.4236	4	0	4	2.5	2.5	4	6	9	0	0	0	0	0
38	18	0	0	70	174	1.74	23.1206	4	1	2	2.325	2.325	12	10	9	1	0	0	0	0
39	17	1	0	70	174	1.74	23.1206	4	1	1	2.525	2.525	10	5	12	0	1	0	0	0
40	21	0	0	73	177	1.77	23.3011	4	0	4	2.85	2.85	17	15	11	1	1	0	1	0
41	22	0	0	79	182	1.82	23.8498	4	1	4	3.2	3.2	9	17	13	1	1	0	0	0
42	17	0	0	53	190	1.9	14.6814	4	1	1	2.025	2.025	9	4	0	1	1	0	0	0
43	19	1	0	62	160	1.6	24.2187	4	0	2	2.65	2.65	9	11	11	1	1	0	1	0
44	20	1	0	58	161	1.61	22.3757	4	0	4	2.425	2.425	5	9	7	0	0	0	1	0
45	20	1	0	55	165	1.65	20.202	4	0	2	1.9	1.9	25	14	14	1	1	0	0	0
46	19	1	0	45	149	1.49	20.2694	5	2	1	1.85	1.85	3	10	9	0	1	0	1	0
47	18	1	0	69	149	1.49	31.0797	5	1	7	3.925	3.925	18	14	11	1	1	1	0	0
48	21	1	0	55	150	1.5	24.4444	5	1	4	2.725	2.725	5	10	6	0	0	1	0	1
49	19	1	0	52	151	1.51	22.806	5	1	4	2.475	2.475	9	9	8	1	1	0	0	0
50	19	1	0	40	152	1.52	17.313	5	0	3	2.6	2.6	11	15	14	0	1	0	1	1
51	20	1	0	69	152	1.52	29.865	5	0	3	2.3	2.3	1	4	0	0	1	0	1	0
52	24	1	0	60	152	1.52	25.9695	5	1	6	2.95	2.95	19	17	9	1	1	0	0	0
53	22	1	0	56	152.5	1.525	24.0795	5	1	2	2.25	2.25	9	2	6	0	1	1	0	1
54	18	1	0	66	153	1.53	28.1943	5	0	1	2.525	2.525	5	10	9	0	1	1	1	0
55	20	1	0	56	153	1.53	23.9224	5	0	3	2.525	2.525	10	12	9	1	0	0	1	0
56	18	1	0	60	153	1.53	25.6312	5	1	2	2.75	2.75	13	11	10	0	1	1	0	0
57	18	1	0	54	154	1.54	22.7694	5	2	1	2.475	2.475	7	14	9	0	1	1	1	0
58	23	1	0	56	155	1.55	23.3091	5	1	6	2.4	2.4	14	2	11	1	0	0	0	0
59	22	1	0	47	156	1.56	19.313	5	0	6	2	2	1	9	2	0	1	1	1	0
60	17	1	0	57	156	1.56	23.4221	5	2	1	2.925	2.925	7	11	11	0	1	1	0	0
61	27	1	2	47	156	1.56	19.313	5	1	7	3	3	11	10	20	0	1	1	0	1
62	18	1	0	60	157	1.57	24.3418	5	0	2	2.55	2.55	17	10	7	1	0	0	1	1
63	27	0	0	51	157	1.57	20.6905	5	0	4	1	1	9	4	2	1	1	0	1	0
64	21	1	0	60	157	1.57	24.3418	5	2	5	2.275	2.275	8	6	11	0	1	1	0	0
65	22	1	0	52	157	1.57	21.0962	5	2	5	2.925	2.925	8	11	4	0	0	0	0	0
66	24	0	0	76	159	1.59	30.0621	5	2	5	4.4	4.4	24	23	19	1	0	0	0	1
67	19	1	0	65	160	1.6	25.3906	5	0	3	2.725	2.725	12	13	6	0	1	1	1	0
68	20	1	0	59	160	1.6	23.0469	5	0	3	1.1	1.1	18	15	7	1	1	1	1	1
69	23	1	0	58	160	1.6	22.6562	5	0	6	3.25	3.25	26	15	20	1	0	0	1	0
70	19	1	0	80	161	1.61	30.863	5	0	3	2.3	2.3	9	8	3	0	1	0	0	0
71	17	1	0	47	162	1.62	17.9089	5	0	1	2.75	2.75	7	10	4	0	0	0	0	0
72	20	1	0	68	162	1.62	25.9107	5	1	4	2.075	2.075	14	10	15	1	1	0	0	0
73	20	1	0	52	165	1.65	19.1001	5	0	4	2.1	2.1	11	5	6	0	1	1	1	0
74	23	1	0	60	165	1.65	22.0386	5	1	6	2.85	2.85	15	12	16	1	1	0	0	0
75	26	0	0	86	165	1.65	31.5886	5	2	6	3.875	3.875	20	20	16	1	0	0	1	0
76	19	0	0	65	166	1.66	23.5883	5	0	3	2.05	2.05	7	10	10	0	0	0	0	0
77	20	0	0	65	166	1.66	23.5883	5	2	3	3.075	3.075	7	17	7	0	0	0	0	0
78	29	0	1	93	167	1.67	33.3465	5	2	6	3.575	3.575	16	17	12	1	0	0	0	0
79	17	0	0	73	167	1.67	26.1752	5	1	1	3.2	3.2	14	10	9	1	1	0	1	0
80	22	0	0	73	167	1.67	26.1752	5	1	6	2.575	2.575	11	17	17	0	1	0	1	0
81	17	0	0	68	168	1.68	24.093	5	0	1	3.85	3.85	16	12	19	0	1	0	0	1
82	22	1	0	68	168	1.68	24.093	5	0	3	2	2	12	17	14	0	1	0	1	0
83	20	1	0	70	168	1.68	24.8016	5	1	1	2.725	2.725	12	15	12	1	1	1	0	0
84	25	0	0	84	168	1.68	29.7619	5	2	6	4	4	17	21	14	1	0	0	0	0
85	26	0	0	95	169	1.69	33.2621	5	0	4	3.1	3.1	13	18	17	1	0	0	0	0
86	25	0	0	70	169	1.69	24.5089	5	2	5	3.725	3.725	15	16	10	0	0	0	1	0
87	25	0	0	75	170	1.7	25.9516	5	0	6	2.575	2.575	5	4	2	0	1	1	1	0
88	19	0	0	60	170	1.7	20.7612	5	1	2	2.725	2.725	3	4	1	0	0	0	0	0
89	21	1	0	78	170	1.7	26.9896	5	1	3	2.65	2.65	10	8	13	0	1	1	0	0
90	21	0	0	60	170	1.7	20.7612	5	1	5	2.725	2.725	14	10	13	1	1	0	0	0
91	27	0	0	83	170	1.7	28.7197	5	2	6	3.025	3.025	14	14	12	0	1	1	1	1
92	27	0	0	83	170	1.7	28.7197	5	2	6	3.025	3.025	14	14	12	0	1	1	1	1
93	19	0	0	70	171	1.71	23.939	5	1	3	3.2	3.2	17	12	11	1	0	0	1	0
94	20	0	0	89	171	1.71	30.4367	5	1	4	2.675	2.675	7	16	12	0	1	1	0	0
95	26	0	0	89	171	1.71	30.4367	5	2	5	3.825	3.825	22	21	17	1	0	0	0	0
96	29	0	0	89	172	1.72	30.0838	5	0	7	3.925	3.925	25	16	13	1	0	0	0	0
97	23	0	0	92	172	1.72	31.0979	5	2	5	3.925	3.925	20	21	18	1	0	0	0	0
98	23	0	0	92	172	1.72	31.0979	5	2	5	3.925	3.925	20	21	18	1	0	0	0	0
99	18	0	0	85	173	1.73	28.4005	5	0	2	2.225	2.225	1	2	0	0	0	0	1	0
100	19	0	0	67	173	1.73	22.3863	5	2	2	3.425	3.425	5	5	7	0	1	1	0	1
101	20	0	0	79	173	1.73	26.3958	5	2	3	2.75	2.75	15	13	9	1	0	0	0	0
102	24	0	0	84	179	1.79	26.2164	5	0	6	2.575	2.575	2	3	5	0	1	0	1	0
103	22	1	0	60	144	1.44	28.9352	5	0	3	3.775	3.775	18	18	18	1	0	0	1	1
104	19	1	0	54	151	1.51	23.6832	5	0	3	2.575	2.575	2	9	2	0	1	1	0	0
105	19	1	0	65.4	165	1.65	24.022	5	0	3	2.425	2.425	6	3	6	0	1	0	0	0
106	20	0	0	70	75	0.75	124.444	6	0	4	2.625	2.625	21	16	13	1	1	1	1	1
107	18	1	0	50	150	1.5	22.2222	6	0	2	2.575	2.575	7	6	2	0	1	1	1	0
108	21	0	0	49	150	1.5	21.7778	6	2	2	2.525	2.525	7	11	5	0	0	0	0	0
109	21	1	0	55	150	1.5	24.4444	6	1	3	3.025	3.025	16	16	14	1	1	0	1	0
110	26	1	0	48	150	1.5	21.3333	6	1	5	2.7	2.7	13	12	11	1	1	0	0	1
111	24	1	0	57	151	1.51	24.9989	6	1	6	2.625	2.625	8	8	8	0	0	0	0	0
112	19	1	0	56	153	1.53	23.9224	6	0	2	2.625	2.625	18	8	7	1	0	0	0	1
113	24	1	0	52	153	1.53	22.2137	6	0	2	3.075	3.075	7	12	4	1	0	0	1	1
114	20	1	0	50	154	1.54	21.0828	6	0	4	2.625	2.625	6	6	11	0	0	0	1	0
115	22	1	0	49	154	1.54	20.6612	6	0	5	3.475	3.475	23	20	21	0	0	0	0	0
116	21	1	0	66	154	1.54	27.8293	6	2	4	1.975	1.975	5	5	3	0	1	1	1	0
117	19	1	0	53	155	1.55	22.0604	6	0	2	2.575	2.575	12	6	11	0	0	0	1	1
118	24	1	0	52	155	1.55	21.6441	6	0	3	2.425	2.425	10	8	10	0	1	0	0	0
119	22	1	0	60	155	1.55	24.974	6	0	5	2.475	2.475	10	6	9	0	0	0	1	0
120	19	1	0	55	155	1.55	22.8928	6	2	2	2.2	2.2	2	7	3	0	1	1	0	0
121	18	1	0	50	156	1.56	20.5457	6	0	1	2.5	2.5	7	8	10	0	0	0	0	0
122	18	1	0	50	156	1.56	20.5457	6	0	2	2.175	2.175	5	6	3	0	0	0	0	0
123	24	1	0	65	156	1.56	26.7094	6	0	3	2.15	2.15	4	3	0	0	1	0	0	0
124	26	1	0	48	156	1.56	19.7239	6	1	4	2.025	2.025	9	8	0	1	0	0	0	0
125	20	1	0	54	157	1.57	21.9076	6	0	4	2.875	2.875	7	9	7	0	1	0	0	0
126	21	1	0	57	157	1.57	23.1247	6	0	5	3.175	3.175	12	11	7	0	1	0	0	1
127	24	1	0	55	157	1.57	22.3133	6	2	5	2.75	2.75	4	3	1	0	1	0	0	0
128	20	1	0	66	158	1.58	26.4381	6	0	2	2.825	2.825	9	5	10	1	1	0	1	1
129	18	1	0	64	158	1.58	25.6369	6	0	2	1.925	1.925	5	7	6	0	1	0	0	0
130	19	1	0	57	159	1.59	22.5466	6	0	2	2.775	2.775	7	10	6	0	1	0	0	0
131	20	1	0	50	159	1.59	19.7777	6	0	4	2.525	2.525	7	9	5	0	1	1	0	0
132	17	1	0	64	160	1.6	25	6	0	1	2.625	2.625	9	14	5	0	0	0	1	0
133	18	1	0	60	160	1.6	23.4375	6	0	1	2.75	2.75	9	15	10	1	1	1	1	0
134	20	1	0	56	160	1.6	21.875	6	2	3	2.625	2.625	9	10	4	0	0	0	0	0
135	21	1	0	60	160	1.6	23.4375	6	2	3	2.075	2.075	3	5	1	0	1	0	0	0
136	22	1	0	59	160	1.6	23.0469	6	2	3	3.275	3.275	21	16	20	1	1	0	0	1
137	17	1	0	54	160	1.6	21.0937	6	1	1	3.4	3.4	17	9	10	1	1	0	0	1
138	17	0	0	60	160	1.6	23.4375	6	1	1	2.8	2.8	10	8	7	1	1	1	0	0
139	19	1	0	53	161	1.61	20.4467	6	1	4	2.625	2.625	4	11	2	0	0	0	0	1
140	18	0	0	75	162	1.62	28.578	6	2	2	3.025	3.025	7	15	7	0	0	0	0	0
141	24	1	0	64	162	1.62	24.3865	6	2	4	3.95	3.95	27	17	21	1	0	0	0	1
142	19	1	0	56.5	163	1.63	21.2654	6	0	3	2.275	2.275	4	9	3	0	1	0	1	0
143	17	1	0	43	163	1.63	16.1843	6	0	2	2.55	2.55	11	9	10	0	1	0	1	0
144	23	0	0	65	163	1.63	24.4646	6	2	5	2.5	2.5	2	11	1	0	0	0	0	0
145	21	1	0	72	163	1.63	27.0993	6	1	5	2.475	2.475	3	8	3	0	0	0	0	0
146	16	1	0	64	164	1.64	23.7954	6	0	1	2.675	2.675	5	7	3	0	1	0	0	0
147	17	1	0	100	164	1.64	37.1802	6	0	1	2.775	2.775	25	12	20	1	0	0	0	0
148	18	0	0	62	164	1.64	23.0518	6	2	1	2.925	2.925	12	15	9	0	0	0	0	0
149	17	0	0	65	164	1.64	24.1672	6	1	1	3.525	3.525	18	9	13	1	0	0	0	0
150	18	1	0	85	165	1.65	31.2213	6	0	1	2.325	2.325	23	8	7	1	1	1	1	0
151	25	1	0	75	165	1.65	27.5482	6	0	4	2.6	2.6	8	13	7	0	1	0	0	1
152	24	0	0	70	165	1.65	25.7117	6	2	5	3.1	3.1	15	15	11	1	1	0	0	1
153	24	0	0	78	165	1.65	28.6501	6	2	6	4.275	4.275	21	19	17	1	0	0	0	1
154	20	1	0	58	165	1.65	21.3039	6	1	3	2.175	2.175	2	6	2	0	1	1	0	0
155	22	1	0	61	165	1.65	22.4059	6	1	5	2.025	2.025	4	9	4	0	1	1	0	0
156	26	0	0	60	166	1.66	21.7738	6	2	5	3.575	3.575	18	13	12	1	1	0	0	0
157	22	0	0	70	166	1.66	25.4028	6	2	4	4.4	4.4	22	20	15	1	0	0	0	0
158	17	1	0	59	166	1.66	21.4109	6	1	1	2.15	2.15	1	7	2	0	1	0	0	0
159	23	1	0	75.5	166	1.66	27.3988	6	1	7	2.825	2.825	0	12	7	0	1	0	0	0
160	21	0	0	56	167	1.67	20.0796	6	0	2	2.575	2.575	14	12	12	0	1	0	0	1
161	28	1	1	62	167	1.67	22.231	6	0	4	2.7	2.7	17	11	14	0	1	0	1	1
162	20	1	0	63	167	1.67	22.5896	6	2	3	2.175	2.175	8	11	9	0	1	1	1	0
163	20	1	0	57	167	1.67	20.4382	6	1	2	2.875	2.875	14	11	11	0	1	0	1	0
164	23	0	0	70	168	1.68	24.8016	6	1	4	3.075	3.075	7	8	5	0	1	1	0	0
165	24	0	0	76	169	1.69	26.6097	6	2	6	3.725	3.725	21	19	15	1	0	0	0	1
166	23	0	0	68	169	1.69	23.8087	6	1	5	2.475	2.475	3	7	7	0	1	0	0	0
167	25	0	0	86	169	1.69	30.111	6	2	5	3.775	3.775	12	19	13	1	0	0	1	0
168	20	1	0	68	170	1.7	23.5294	6	0	3	2.8	2.8	13	12	9	0	0	0	1	1
169	23	0	0	75	170	1.7	25.9516	6	0	3	1.825	1.825	11	9	8	1	1	1	1	1
170	20	0	0	61	170	1.7	21.1073	6	0	4	2.85	2.85	10	2	4	0	1	0	0	0
171	17	1	0	55	170	1.7	19.0311	6	0	1	2	2	0	4	0	0	1	1	1	1
172	40	1	1	80	170	1.7	27.6817	6	0	5	2.65	2.65	8	15	2	0	1	0	1	1
173	23	0	0	70	170	1.7	24.2215	6	1	6	2.975	2.975	10	15	16	0	1	0	0	0
174	25	0	0	86	170	1.7	29.7578	6	1	7	4.125	4.125	18	19	17	1	0	0	0	0
175	24	0	0	81	170	1.7	28.0277	6	2	6	4.175	4.175	23	20	19	1	0	0	0	0
176	24	0	0	81	170	1.7	28.0277	6	2	6	4.175	4.175	23	20	19	1	0	0	0	0
177	19	0	0	61	171	1.71	20.8611	6	0	4	2.675	2.675	6	12	5	0	1	1	1	0
178	20	0	0	65	171	1.71	22.2291	6	2	2	2.55	2.55	17	11	3	1	1	0	0	0
179	24	0	0	82	171	1.71	28.0428	6	2	6	4.025	4.025	16	20	14	1	0	0	0	0
180	19	0	0	55	173	1.73	18.3768	6	2	4	2.5	2.5	13	12	4	0	1	0	0	0
181	19	0	0	80	175	1.75	26.1224	6	2	2	2.825	2.825	26	12	21	1	1	1	0	0
182	20	0	0	73	175	1.75	23.8367	6	2	4	2.5	2.5	8	9	5	0	0	0	0	0
183	20	0	0	63	175	1.75	20.5714	6	1	4	3.925	3.925	21	19	21	0	1	1	1	1
184	20	0	0	72	176	1.76	23.2438	6	2	3	2.875	2.875	7	7	8	0	1	0	0	0
185	24	0	0	83	177	1.77	26.493	6	2	3	2.675	2.675	5	9	8	0	1	1	1	1
186	24	0	0	75	177	1.77	23.9395	6	2	4	3.475	3.475	21	17	20	1	1	1	0	1
187	21	0	0	87	178	1.78	27.4587	6	0	4	1.825	1.825	18	12	11	1	0	0	0	0
188	23	0	0	59	178	1.78	18.6214	6	2	1	2.05	2.05	1	5	0	0	1	0	0	1
189	23	0	0	90	180	1.8	27.7778	6	1	7	2.55	2.55	5	11	7	0	1	1	0	0
190	19	0	0	71	183	1.83	21.201	6	2	3	2.025	2.025	5	6	3	0	0	0	0	0
191	18	0	0	90	187	1.87	25.7371	6	0	2	3.15	3.15	18	15	13	1	1	0	1	0
192	18	1	0	56	156	1.56	23.0112	6	0	2	3.4	3.4	17	7	12	1	1	0	1	0
193	20	0	0	76	165	1.65	27.9155	6	0	3	2.85	2.85	1	7	8	0	1	1	1	0
194	19	0	0	68	167	1.67	24.3824	6	0	3	3.05	3.05	11	12	7	0	0	0	1	0
195	19	1	0	54	169	1.69	18.9069	6	0	3	3.35	3.35	25	13	18	1	0	0	0	1
196	18	0	0	80	170	1.7	27.6817	6	0	2	2.85	2.85	12	13	9	1	0	0	0	0
197	20	1	0	41.5	149	1.49	18.6929	7	0	4	2.325	2.325	9	13	9	0	1	1	1	0
198	18	1	0	42	150	1.5	18.6667	7	0	1	3.15	3.15	15	11	7	0	1	1	0	0
199	24	1	0	51	150	1.5	22.6667	7	2	3	2.575	2.575	7	8	0	0	0	0	0	0
200	24	1	0	50	150	1.5	22.2222	7	2	3	2.1	2.1	3	3	3	0	0	1	1	0
201	20	1	0	57	152	1.52	24.6711	7	0	1	2.9	2.9	17	7	16	0	1	0	0	1
202	20	1	0	52	152	1.52	22.5069	7	0	4	2.575	2.575	22	17	21	1	1	1	0	0
203	17	1	0	55	154	1.54	23.1911	7	0	1	2.775	2.775	13	9	13	0	1	0	0	0
204	19	1	0	73	154	1.54	30.7809	7	0	3	2.775	2.775	14	14	14	0	0	0	0	0
205	41	1	1	83	154	1.54	34.9975	7	0	4	2.475	2.475	1	11	6	0	0	0	0	0
206	22	1	0	59	154	1.54	24.8777	7	1	7	3.075	3.075	6	4	7	0	1	0	0	0
207	24	1	0	75	156	1.56	30.8185	7	0	5	2.875	2.875	8	11	7	1	1	0	1	0
208	18	1	0	53	157	1.57	21.5019	7	0	2	2.225	2.225	1	10	3	0	1	1	0	0
209	19	1	0	63	157	1.57	25.5588	7	2	2	2.025	2.025	0	6	0	0	1	1	0	0
210	19	1	0	57	159	1.59	22.5466	7	0	4	3.25	3.25	3	8	8	0	0	0	0	0
211	18	1	0	55	159	1.59	21.7555	7	2	2	3.15	3.15	21	16	13	1	1	0	0	0
212	18	1	0	59	160	1.6	23.0469	7	0	1	1.95	1.95	12	16	20	0	1	1	1	0
213	22	1	0	58	160	1.6	22.6562	7	0	3	2.625	2.625	27	24	21	1	1	0	0	1
214	19	1	0	56	160	1.6	21.875	7	2	1	2.4	2.4	6	11	2	0	1	0	0	0
215	20	1	0	60	160	1.6	23.4375	7	2	3	2.4	2.4	4	6	1	0	1	0	0	0
216	19	0	0	60	160	1.6	23.4375	7	1	3	2.3	2.3	4	7	4	0	1	1	1	0
217	20	1	0	58	160	1.6	22.6562	7	1	5	2.85	2.85	7	13	7	0	1	0	0	0
218	23	1	0	55	160	1.6	21.4844	7	1	6	2.5	2.5	4	3	4	0	1	1	0	0
219	18	1	0	60	161	1.61	23.1473	7	0	2	2.725	2.725	7	5	7	0	1	0	0	0
220	22	0	0	70	163	1.63	26.3465	7	0	4	2.525	2.525	10	7	11	1	0	0	1	1
221	21	1	0	61	164	1.64	22.68	7	0	4	3.1	3.1	22	19	17	1	0	0	1	0
222	33	1	0	74	164	1.64	27.5134	7	0	4	2.625	2.625	18	12	7	1	0	0	1	0
223	20	1	0	49	164	1.64	18.2183	7	1	5	2.725	2.725	8	5	7	0	0	0	0	0
224	19	1	0	65	165	1.65	23.8751	7	0	3	2.075	2.075	5	9	7	0	1	0	0	0
225	19	1	0	50	165	1.65	18.3655	7	2	2	2.55	2.55	12	12	5	1	1	1	0	0
226	24	1	0	50	165	1.65	18.3655	7	1	5	2.825	2.825	14	11	11	1	0	0	0	0
227	18	1	0	61	167	1.67	21.8724	7	0	1	2.175	2.175	3	6	6	0	0	0	0	0
228	17	0	0	72	168	1.68	25.5102	7	2	2	3.775	3.775	15	12	11	1	1	1	1	1
229	20	1	0	56	168	1.68	19.8413	7	1	4	1.825	1.825	1	3	0	0	1	1	0	0
230	24	0	0	60	168	1.68	21.2585	7	1	6	2.35	2.35	1	5	3	0	0	0	0	0
231	24	1	0	58	168	1.68	20.5499	7	1	6	2.25	2.25	5	7	4	0	1	0	0	0
232	19	0	0	63	169	1.69	22.0581	7	2	2	3.025	3.025	13	14	10	0	1	0	0	0
233	23	0	0	73	169	1.69	25.5593	7	2	2	2.675	2.675	5	12	4	0	1	0	1	1
234	24	0	0	66	169	1.69	23.1084	7	1	6	2.45	2.45	6	5	2	0	1	0	0	0
235	17	0	0	70	170	1.7	24.2215	7	2	1	2.7	2.7	7	7	2	0	0	0	1	0
236	17	0	0	83	170	1.7	28.7197	7	2	2	2.225	2.225	2	4	3	0	1	1	0	0
237	26	1	0	72	170	1.7	24.9135	7	2	3	2.375	2.375	6	6	4	0	1	0	0	0
238	25	0	0	86	170	1.7	29.7578	7	2	4	2.275	2.275	3	2	7	0	1	1	1	0
239	19	0	0	74	172	1.72	25.0135	7	0	3	2.7	2.7	11	10	4	0	0	0	0	1
240	25	0	0	78	172	1.72	26.3656	7	0	5	2.45	2.45	5	4	1	0	1	1	0	0
241	23	0	0	76	175	1.75	24.8163	7	2	5	2.425	2.425	3	4	1	0	0	0	0	0
242	17	0	0	81	176	1.76	26.1493	7	0	1	3.1	3.1	8	8	6	0	0	0	0	0
243	20	0	0	73	177	1.77	23.3011	7	2	3	2.7	2.7	8	13	4	0	1	0	0	0
244	18	0	0	75	180	1.8	23.1481	7	0	2	2.85	2.85	8	10	7	0	1	0	1	0
245	19	1	0	84	149	1.49	37.8361	7	0	3	3.25	3.25	9	15	14	1	1	0	1	0
246	19	1	0	73	169	1.69	25.5593	7	0	4	2.575	2.575	8	6	3	0	0	0	0	0
247	22	1	0	55	150	1.5	24.4444	8	0	4	2.475	2.475	4	4	0	0	1	0	0	0
248	23	1	0	50	150	1.5	22.2222	8	0	7	1.2	1.2	0	4	0	0	1	1	1	1
249	22	1	0	51	150	1.5	22.6667	8	1	3	3.025	3.025	9	11	7	1	0	0	0	0
250	20	1	0	43	152	1.52	18.6115	8	0	2	2.225	2.225	7	10	0	0	1	0	0	0
251	20	1	0	54	153	1.53	23.0681	8	0	4	2.725	2.725	7	11	4	0	1	0	1	0
252	22	1	0	60	153	1.53	25.6312	8	0	7	2.15	2.15	3	4	1	1	1	0	0	0
253	17	1	0	42	153	1.53	17.9418	8	1	1	2.15	2.15	3	5	8	0	1	1	1	0
254	19	1	0	47	154	1.54	19.8178	8	2	2	2.55	2.55	9	15	5	0	1	1	1	0
255	23	1	0	58	155	1.55	24.1415	8	0	5	2.05	2.05	10	13	7	1	0	0	1	0
256	18	1	0	59	156	1.56	24.2439	8	1	1	2.025	2.025	3	6	6	0	1	0	0	0
257	21	1	0	68	157	1.57	27.5873	8	0	3	2.525	2.525	0	3	0	0	1	0	1	0
258	22	1	0	60	157	1.57	24.3418	8	0	4	1.975	1.975	1	4	0	0	0	0	1	0
259	19	1	0	57	159	1.59	22.5466	8	1	1	4.175	4.175	16	21	21	1	0	0	0	0
260	22	1	0	87	159	1.59	34.4132	8	1	3	2.2	2.2	10	15	9	1	0	0	1	0
261	23	0	0	70	160	1.6	27.3437	8	1	7	2.35	2.35	0	2	0	0	0	0	0	0
262	26	1	0	65.5	161	1.61	25.2691	8	1	6	3.475	3.475	20	8	14	1	1	0	0	1
263	18	1	0	60	162	1.62	22.8624	8	0	2	2.9	2.9	13	10	10	0	0	0	0	0
264	23	1	0	68	162	1.62	25.9107	8	0	7	2.55	2.55	24	16	15	0	0	0	1	0
265	19	1	0	70	163	1.63	26.3465	8	0	4	2.8	2.8	8	7	7	0	1	0	0	0
266	16	1	0	55	165	1.65	20.202	8	1	1	2.25	2.25	5	3	4	0	1	1	0	0
267	19	0	0	65	165	1.65	23.8751	8	1	2	3.425	3.425	17	14	0	1	0	0	0	0
268	18	0	0	70	166	1.66	25.4028	8	0	1	2.75	2.75	8	12	11	0	1	0	0	0
269	19	1	0	57	167	1.67	20.4382	8	0	4	1.725	1.725	1	5	0	0	1	0	1	0
270	20	0	3	76	167	1.67	27.2509	8	2	2	1.025	1.025	7	5	1	1	1	0	1	0
271	19	1	0	49	168	1.68	17.3611	8	0	3	2.225	2.225	23	13	18	1	1	1	0	1
272	22	1	0	53	168	1.68	18.7783	8	0	5	2.45	2.45	15	7	7	0	1	1	1	1
273	19	0	0	72	168	1.68	25.5102	8	2	2	2.6	2.6	4	5	3	0	1	0	0	0
274	33	1	0	60	170	1.7	20.7612	8	0	3	2.475	2.475	7	12	4	0	1	0	1	0
275	18	0	0	69	170	1.7	23.8754	8	2	3	1.425	1.425	7	6	6	0	1	0	0	0
276	21	0	0	79	170	1.7	27.3356	8	1	4	2.45	2.45	3	3	3	0	0	1	0	0
277	18	0	0	70	171	1.71	23.939	8	0	2	2.425	2.425	0	5	0	0	0	0	0	0
278	24	0	0	74	171	1.71	25.3069	8	0	5	2.55	2.55	11	10	6	0	0	0	0	0
279	18	0	0	72	172	1.72	24.3375	8	0	2	2.65	2.65	7	9	6	0	0	0	1	0
280	21	0	0	75	173	1.73	25.0593	8	2	2	1.9	1.9	4	7	4	0	0	0	0	0
281	23	0	0	76	174	1.74	25.1024	8	2	6	2.875	2.875	4	2	1	0	1	1	0	0
282	17	1	0	66	175	1.75	21.551	8	1	1	1.95	1.95	0	4	16	0	0	0	0	0
283	21	0	0	77	176	1.76	24.858	8	0	4	3.475	3.475	7	10	0	0	0	0	0	1
284	18	0	0	93	184	1.84	27.4693	8	1	1	3.175	3.175	12	9	14	0	1	1	1	0
285	18	0	0	93	184	1.84	27.4693	8	1	1	3.175	3.175	12	9	14	0	1	1	1	0
286	19	0	0	57	180	1.8	17.5926	8	0	3	2.75	2.75	17	11	21	1	0	0	1	1
287	22	1	0	50	150	1.5	22.2222	9	2	3	2.65	2.65	13	17	11	1	0	0	1	1
288	20	1	0	70	152	1.52	30.2978	9	2	2	2.95	2.95	12	19	13	0	1	0	0	0
289	19	1	0	45	153	1.53	19.2234	9	2	1	2.75	2.75	4	3	3	0	0	0	0	0
290	18	1	0	52	157	1.57	21.0962	9	2	1	2.775	2.775	10	14	2	0	1	1	0	0
291	20	1	0	62	159	1.59	24.5243	9	0	4	2.6	2.6	2	12	0	0	0	0	1	0
292	20	1	0	54	160	1.6	21.0937	9	1	4	1.275	1.275	19	16	3	1	1	1	1	0
293	21	1	0	73	168	1.68	25.8645	9	0	5	2.275	2.275	9	7	7	1	1	1	1	1
294	17	0	0	55	170	1.7	19.0311	9	2	1	3	3	10	9	9	0	1	0	0	0
295	20	0	0	65	174	1.74	21.4692	9	0	4	2.375	2.375	4	8	1	0	1	0	1	0
296	23	0	0	66	175	1.75	21.551	9	2	4	1.95	1.95	1	4	0	0	1	0	0	0
297	20	0	0	79	177	1.77	25.2163	9	2	4	2.15	2.15	2	6	4	0	1	0	0	0
298	21	1	0	56	151	1.51	24.5603	10	2	3	2.175	2.175	13	5	4	0	1	0	1	0
299	19	1	0	50	151	1.51	21.9289	10	1	2	3.35	3.35	12	14	5	0	1	0	0	0
300	20	1	0	53	159	1.59	20.9644	10	0	3	2.725	2.725	7	7	6	0	1	1	0	0
301	22	0	0	57	160	1.6	22.2656	10	2	2	3.025	3.025	8	8	7	1	1	0	1	0
302	26	1	0	65	160	1.6	25.3906	10	1	3	2.475	2.475	0	5	3	0	0	0	0	0
303	19	1	0	50	162	1.62	19.052	10	2	2	2.45	2.45	14	14	5	0	0	1	0	0
304	20	1	0	78	171	1.71	26.6749	10	0	4	2.925	2.925	10	15	7	1	1	0	1	1
305	20	0	0	66	175	1.75	21.551	10	2	3	3.275	3.275	22	7	16	1	0	0	0	0
306	20	1	0	58	168	1.68	20.5499	11	2	3	1.975	1.975	8	4	8	1	1	0	0	0
307	21	1	0	63	159	1.59	24.9199	12	0	1	3.05	3.05	7	6	11	0	0	0	1	1
308	18	0	0	64	189	1.89	17.9166	12	0	1	2.325	2.325	4	7	3	0	1	0	1	1
309	18	1	0	48	160	1.6	18.75	1:00 am	0	1	2.25	2.25	6	11	7	0	0	0	0	0
310	19	1	0	56	155	1.55	23.3091	8	1	1	2.425	2.425	5	7	5	0	1	0	0	0
311	20	1	0	50	159	1.59	19.7777	12am	0	2	2.35	2.35	24	27	21	1	1	0	1	1
312	18	0	0	60	172	1.72	20.2812	2 - 3 am	0	1	3.225	3.225	10	16	13	0	1	1	0	0
313	22	0	0	84	178	1.78	26.5118	2am	0	4	2.35	2.35	1	3	2	0	0	0	0	0
314	19	1	0	73	176	1.76	23.5666	4	0	3	2.85	2.85	19	13	19	1	0	0	0	0
315	20	1	0	60	158	1.58	24.0346	3	1	2	3.125	3.125	9	17	14	0	1	0	0	0
316	18	1	0	56	160	1.6	21.875	3	0	2	2.875	2.875	10	7	11	0	0	0	0	1
317	18	1	0	59	159	1.59	23.3377	4	0	3	1.8	1.8	14	7	8	1	1	0	0	0
318	20	1	0	52	155	1.55	21.6441	5	1	4	2.8	2.8	11	8	6	0	0	0	1	1
319	21	1	0	70	158	1.58	28.0404	4	1	3	2.7	2.7	7	14	10	0	1	1	1	0
320	18	1	0	42	146	1.46	19.7035	5	0	2	1.85	1.85	5	11	3	0	1	0	0	0
321	17	1	0	59	154	1.54	24.8777	5	1	1	2.675	2.675	4	14	4	0	1	0	0	0
322	22	1	0	60	157	1.57	24.3418	6	1	2	2.525	2.525	2	4	3	0	0	0	0	0
323	20	1	0	56	156	1.56	23.0112	5	0	2	1.975	1.975	11	13	19	1	1	0	1	0
324	17	1	0	70	167	1.67	25.0995	5	1	2	2.575	2.575	7	12	13	0	1	0	1	0
325	24	1	0	53	152	1.52	22.9398	6	1	6	2.75	2.75	7	8	4	0	0	0	0	0
326	20	0	0	100	183	1.83	29.8606	6	1	3	2.325	2.325	2	7	0	0	1	0	0	0
327	19	0	0	98	184	1.84	28.9461	6	2	4	3.05	3.05	7	13	7	0	1	1	1	0
328	17	1	0	52	164	1.64	19.3337	6	1	1	2.1	2.1	1	7	1	0	1	1	0	0
329	24	1	0	59.5	157	1.57	24.1389	7	1	6	2.475	2.475	17	9	18	1	1	0	0	0
330	19	0	0	50	165	1.65	18.3655	7	0	2	2.85	2.85	16	11	9	1	1	0	1	0
331	19	0	0	60	163	1.63	22.5827	7	1	4	2.725	2.725	16	13	6	1	0	0	1	0
332	20	1	0	75	165	1.65	27.5482	7	2	3	2.7	2.7	27	21	21	1	1	1	1	0
333	20	1	0	63	158	1.58	25.2363	6	1	4	2.475	2.475	11	5	5	0	1	1	0	0
334	20	1	0	63	158	1.58	25.2363	6	1	4	2.475	2.475	11	5	5	0	1	1	0	0
335	16	1	0	58	160	1.6	22.6562	6	1	1	3.375	3.375	9	10	9	0	1	0	0	0
336	17	1	0	58	165	1.65	21.3039	6	1	1	2.025	2.025	6	6	4	0	1	0	0	0
337	17	1	0	58	165	1.65	21.3039	6	1	1	2.025	2.025	6	6	4	0	1	0	0	0
338	17	1	0	58	165	1.65	21.3039	6	1	1	2.025	2.025	6	6	4	0	1	0	0	0
339	21	0	0	62	170	1.7	21.4533	6	0	5	2.75	2.75	3	10	6	0	0	0	0	0
340	18	1	0	65	157	1.57	26.3702	6	2	1	1.925	1.925	8	9	7	0	1	1	0	0
341	21	1	0	75	164	1.64	27.8852	6	1	4	2	2	0	7	0	0	0	0	1	0
342	23	0	0	59	171	1.71	20.1771	6	0	3	2.2	2.2	2	11	2	0	0	0	0	0
343	17	1	0	50	167	1.67	17.9282	7	1	1	2.725	2.725	7	10	10	0	0	0	0	1
344	25	1	0	50	150	1.5	22.2222	7	1	7	2.8	2.8	7	5	6	0	1	0	0	0
345	28	1	0	63	154	1.54	26.5643	8	2	5	1.675	1.675	3	6	4	0	1	0	1	0
346	20	1	0	55	159	1.59	21.7555	8	0	4	2.225	2.225	4	3	1	0	1	1	1	0
347	23	1	0	60	163	1.63	22.5827	8	1	6	2.775	2.775	10	7	11	0	1	1	0	0
348	21	0	0	82	179	1.79	25.5922	8	1	5	2.75	2.75	6	8	3	0	0	0	0	0
349	17	1	0	65	155	1.55	27.0552	6	1	1	2.55	2.55	10	16	15	0	1	0	0	0
350	21	1	0	62	160	1.6	24.2187	6	1	1	2.95	2.95	10	8	9	0	0	0	0	1
351	22	1	0	70	151	1.51	30.7004	6	0	4	2.825	2.825	11	11	10	1	1	1	0	1
352	18	0	0	80	186	1.86	23.1241	7	2	1	2.625	2.625	14	12	5	0	1	1	0	0
353	21	1	0	57	154	1.54	24.0344	8	0	5	1.8	1.8	1	3	0	0	1	0	0	0
354	19	0	0	65	168	1.68	23.03	8	0	3	2.15	2.15	9	14	8	0	0	0	0	0
355	19	0	0	82	169	1.69	28.7105	7	2	2	1.15	1.15	0	3	0	0	1	1	1	0
356	23	0	0	62	172	1.72	20.9573	7	0	3	2.8	2.8	4	9	7	0	0	0	0	0
357	20	0	0	72	175	1.75	23.5102	8	2	1	2.95	2.95	13	12	2	0	0	0	0	0
358	21	1	0	75	164	1.64	27.8852	8	0	4	2.8	2.8	1	7	0	0	1	0	1	0
359	22	1	0	57	160	1.6	22.2656	9	0	5	2.95	2.95	18	14	14	1	1	1	0	1
360	16	0	0	50	156	1.56	20.5457	9	0	1	2.5	2.5	9	7	4	1	0	0	0	0
361	27	0	0	85	189	1.89	23.7955	9	0	5	1.625	1.625	7	18	2	0	1	0	1	0
362	22	0	0	73	173	1.73	24.3911	9	2	2	2.275	2.275	4	13	3	0	0	0	0	0
363	39	1	1	60	160	1.6	23.4375	8	0	4	2.075	2.075	6	4	3	1	1	0	0	0
364	21	0	0	76	169	1.69	26.6097	8	0	4	3.025	3.025	15	8	13	0	0	0	1	0
365	18	1	0	67	167	1.67	24.0238	9	1	1	2.875	2.875	11	7	13	1	0	0	0	0
366	19	1	0	51	160	1.6	19.9219	10	2	2	2.375	2.375	5	10	2	0	0	0	0	0
367	22	1	0	77	171	1.71	26.3329	5	1	2	2.825	2.825	23	14	21	1	1	0	0	0
368	20	1	0	70	160	1.6	27.3437	Dependiendo xd	1	2	2.4	2.4	16	11	14	0	0	0	0	0
369	19	1	0	47	145	1.45	22.3543	En cualquier momento, mas en la noche	0	7	2.125	2.125	19	14	17	1	1	0	1	0
370	18	1	0	57.5	157	1.57	23.3275	8	2	2	2.125	2.125	3	5	2	0	0	0	0	0
371	19	0	0	98	180	1.8	30.2469	5	1	2	2.075	2.075	9	16	8	0	1	1	0	0

## Sheet: Codigos
					Variable						Etiqueta	Valores (NO=0, SI=1)
	Sexo				¿Algún familiar cercano ha padecido recientemente de enfermedad COVID-19?						FAMCOVID	0	1
	Hombre	0			¿Algún familiar cercano ha fallecido por enfermedad COVID-19?						FMORTCOVID	0	1
	Mujer	1			¿Usted ha sufrido de un problema económico grave durante los últimos 3 meses?						ECOCOVID	0	1
					¿Usted ha sufrido de una ruptura amorosa fuerte durante los últimos 3 meses?						AMORCOVID	0	1
	Estado Civil
	Soltero	0
	Casado	1			Variable			Etiqueta
	Divorciado	2			Edad del participante			EDAD
	Viudo	3			Sexo Biologico del participante			SEXO
					Estado Civil del participante			ESTADOCIVIL
					Peso en Kg del participante			PESO
	Universidad				Talla en Centimetros			TALLACM
	UCV	0			Talla en Metros			TALLAMETROS
	UPAO	1			Indice de Masa Corporal			IMC
	UNP	2			Horas de sueño promedio			HORASUEÑO
					Universidad de Procedencia			UNIVERSIDAD
					Año de estudio universitario			AÑODEESTUDIO
					Dependencia al Smartphone			DEPENDENCIA
	Ideacion Suicida				Adiccion al Smartphone			ADICCION
	Nunca	0			Depresion			DEPRESION
	Alguna vez	1			Imsomnio			INSOMNIO
					Ansiedad			ANSIEDAD
					Ideacion Suicida			IDEASUICIDA
					Familiar COVID			FAMCOVID
					Familiar fallecido por COVID			FMORTCOVID
					Problema Economico COVID			ECOCOVID
					Problema Aoroso por COVID			AMORCOVID

## Sheet: Encuesta
¿Desea participar voluntariamente del presente estudio?	Edad	Sexo	Estado Civil	Peso actual (En kilogramos, ej. 57)	Talla (En centimetros, ej. 168)	Talla en Metros	Indice de masa corporal	Horas de sueño	UNIVERSIDAD	Año de estudios	Seleccione la casilla que represente su estado actual. (Leer detenidamente y responder) [1. Siento ansiedad si me quedo sin batería en el móvil]		Seleccione la casilla que represente su estado actual. (Leer detenidamente y responder) [2. Miro alguna de las aplicaciones del móvil (por ejemplo, WhatsApp, Instagram, Facebook, etc.) cada 5 minutos aproximadamente]		Seleccione la casilla que represente su estado actual. (Leer detenidamente y responder) [3. Mi familia, pareja, amigos, se han quejado alguna vez del tiempo que ocupo mirando el móvil.]		Seleccione la casilla que represente su estado actual. (Leer detenidamente y responder) [4. Dedico tiempo excesivo a mirar distintas aplicaciones del móvil (Redes sociales, Apps multimedia, juegos, etc.)]		Seleccione la casilla que represente su estado actual. (Leer detenidamente y responder) [5. Mi autoestima es baja.]		Seleccione la casilla que represente su estado actual. (Leer detenidamente y responder) [6. Consulto el móvil constantemente incluso cuando estoy solo o en compañía de otra persona.]		Seleccione la casilla que represente su estado actual. (Leer detenidamente y responder) [7. El concepto que tengo que de mí mismo/a, depende de cómo me ven los demás.]		Seleccione la casilla que represente su estado actual. (Leer detenidamente y responder) [8. Miro alguna de las aplicaciones del móvil (por ejemplo, WhatsApp, Instagram, Facebook, etc.) cada 10 minutos aproximadamente (02)]		Seleccione la casilla que represente su estado actual. (Leer detenidamente y responder) [9. No dedico más tiempo del necesario a usar las aplicaciones de comunicación y ocio del móvil]		Seleccione la casilla que represente su estado actual. (Leer detenidamente y responder) [10. Me volvería a casa a por el móvil si me doy cuenta que me lo he dejado aunque ya esté alejado de ella]		Seleccione la casilla que represente su estado actual. (Leer detenidamente y responder) [11. Soy capaz de salir de casa sin el móvil]		Seleccione la casilla que represente su estado actual. (Leer detenidamente y responder) [12. Miro frecuentemente el móvil en casa o clases]		Seleccione la casilla que represente su estado actual. (Leer detenidamente y responder) [13. Soy incapaz de dejar de usar el móvil, aunque lo intente.]		Seleccione la casilla que represente su estado actual. (Leer detenidamente y responder) [14. Podría apagar el móvil durante unas horas sin que esto me provoque nervios]		Seleccione la casilla que represente su estado actual. (Leer detenidamente y responder) [15. Sólo utilizo las aplicaciones sociales del móvil cuando es estrictamente necesario]		Seleccione la casilla que represente su estado actual. (Leer detenidamente y responder) [16. Dedico gran parte del día a usar las distintas aplicaciones del móvil]		Seleccione la casilla que represente su estado actual. (Leer detenidamente y responder) [17. No me importa quedarme sin batería en el móvil]		Seleccione la casilla que represente su estado actual. (Leer detenidamente y responder) [18. Dedico parte de mi jornada estudiantil a consultar el móvil.]		Seleccione la casilla que represente su estado actual. (Leer detenidamente y responder) [19. Mi autoestima es elevada]		Seleccione la casilla que represente su estado actual. (Leer detenidamente y responder) [20. Mi principal motivación para echar o salir en una fotografía es compartirla inmediatamente a través de cualquier medio social del móvil]
Sí	235	0	3	2344	2374	23.74	4.15907	1	0	6	A veces	3	A veces	3	Casi Nunca	2	A veces	3	Nunca	1	Casi Nunca	2	Casi Nunca	2	Casi Nunca	2	Nunca	1	Nunca	1	Casi Nunca	2	Casi Nunca	2	Nunca	1	A veces	3	A veces	3	A veces	3	A veces	3	Casi Nunca	2	Nunca	1	Nunca
Sí	21	1	0	59	160	1.6	23.0469	2	1	4	A veces	3	A veces	3	Casi Nunca	2	Casi Nunca	2	Casi Nunca	2	A veces	3	A veces	3	Casi Nunca	2	A veces	3	Siempre	5	A veces	3	A veces	3	Casi Siempre	4	Casi Nunca	2	Casi Nunca	2	A veces	3	Casi Siempre	4	Casi Siempre	4	Siempre	5	Siempre
Sí	23	1	0	57	161	1.61	21.9899	3	1	3	A veces	3	Casi Nunca	2	Nunca	1	Nunca	1	A veces	3	Casi Nunca	2	Casi Nunca	2	Nunca	1	Casi Nunca	2	Casi Siempre	4	Casi Nunca	2	Casi Nunca	2	Nunca	1	Siempre	5	Casi Siempre	4	Casi Nunca	2	Casi Nunca	2	Casi Nunca	2	Nunca	1	Casi Nunca
Sí	21	1	0	67	161	1.61	25.8478	3	1	5	Casi Nunca	2	Nunca	1	Casi Siempre	4	Nunca	1	Nunca	1	A veces	3	Nunca	1	A veces	3	Nunca	1	Nunca	1	Siempre	5	A veces	3	Nunca	1	Siempre	5	A veces	3	Casi Siempre	4	Casi Siempre	4	Casi Nunca	2	Siempre	5	Nunca
Sí	18	0	0	65	167	1.67	23.3067	3	0	3	A veces	3	Siempre	5	Siempre	5	A veces	3	Siempre	5	Siempre	5	Casi Siempre	4	Siempre	5	Siempre	5	Siempre	5	Casi Nunca	2	A veces	3	Casi Nunca	2	A veces	3	Siempre	5	Siempre	5	A veces	3	Siempre	5	A veces	3	A veces
Sí	18	1	0	62	168	1.68	21.9671	3	1	2	Casi Nunca	2	Siempre	5	Siempre	5	Casi Siempre	4	Siempre	5	Casi Siempre	4	Siempre	5	Casi Siempre	4	Casi Siempre	4	Nunca	1	Siempre	5	Casi Siempre	4	A veces	3	Siempre	5	A veces	3	A veces	3	A veces	3	A veces	3	Casi Nunca	2	Casi Nunca
Sí	23	1	0	55	168	1.68	19.487	3	1	2	Nunca	1	Casi Siempre	4	Casi Nunca	2	A veces	3	A veces	3	A veces	3	A veces	3	A veces	3	Casi Siempre	4	Nunca	1	Casi Nunca	2	A veces	3	Nunca	1	A veces	3	A veces	3	Casi Nunca	2	A veces	3	A veces	3	Casi Siempre	4	Casi Siempre
Sí	20	0	0	80	170	1.7	27.6817	3	1	4	Casi Nunca	2	Casi Siempre	4	A veces	3	Casi Siempre	4	Nunca	1	A veces	3	Nunca	1	Casi Siempre	4	A veces	3	Nunca	1	Siempre	5	A veces	3	Nunca	1	Siempre	5	A veces	3	A veces	3	A veces	3	A veces	3	Siempre	5	Nunca
Sí	21	0	0	105	173	1.73	35.083	3	1	4	Casi Nunca	2	A veces	3	Casi Nunca	2	A veces	3	Casi Nunca	2	Casi Nunca	2	Casi Nunca	2	Casi Nunca	2	Casi Siempre	4	A veces	3	Siempre	5	A veces	3	Casi Nunca	2	Casi Siempre	4	A veces	3	A veces	3	A veces	3	Casi Siempre	4	Casi Siempre	4	Casi Nunca
Sí	23	1	0	54	149	1.49	24.3232	4	1	1	Casi Siempre	4	Siempre	5	Casi Siempre	4	A veces	3	Siempre	5	A veces	3	Siempre	5	Casi Siempre	4	Casi Siempre	4	Casi Siempre	4	Casi Siempre	4	Casi Siempre	4	Casi Siempre	4	A veces	3	A veces	3	A veces	3	Casi Siempre	4	Casi Siempre	4	Casi Siempre	4	Casi Siempre
Sí	23	1	0	52	149	1.49	23.4224	4	1	2	Nunca	1	A veces	3	Nunca	1	Nunca	1	Nunca	1	Nunca	1	Nunca	1	A veces	3	Nunca	1	Nunca	1	Siempre	5	Nunca	1	Nunca	1	Siempre	5	Siempre	5	Nunca	1	Siempre	5	Casi Nunca	2	A veces	3	Nunca
Sí	18	1	0	53	153	1.53	22.6409	4	1	2	A veces	3	A veces	3	A veces	3	Casi Nunca	2	A veces	3	Casi Nunca	2	Casi Nunca	2	Casi Nunca	2	A veces	3	Casi Nunca	2	Casi Siempre	4	A veces	3	Casi Siempre	4	Siempre	5	A veces	3	Casi Nunca	2	Casi Nunca	2	A veces	3	A veces	3	Casi Nunca
Sí	18	1	0	69	153	1.53	29.4758	4	1	1	Casi Siempre	4	Siempre	5	Casi Siempre	4	Casi Siempre	4	Siempre	5	Casi Siempre	4	Casi Siempre	4	Casi Siempre	4	Siempre	5	Casi Siempre	4	Siempre	5	Casi Siempre	4	Siempre	5	Casi Siempre	4	Siempre	5	Casi Siempre	4	A veces	3	Casi Siempre	4	Casi Siempre	4	A veces
Sí	22	1	0	67	157	1.57	27.1816	4	0	6	Casi Nunca	2	Siempre	5	Casi Nunca	2	Casi Siempre	4	Casi Nunca	2	Casi Siempre	4	Nunca	1	Siempre	5	Casi Nunca	2	Casi Siempre	4	Nunca	1	Casi Nunca	2	Nunca	1	Casi Siempre	4	Casi Nunca	2	Casi Siempre	4	A veces	3	A veces	3	Casi Nunca	2	Casi Siempre
Sí	19	1	0	61	158	1.58	24.4352	4	1	2	Casi Nunca	2	Casi Nunca	2	Nunca	1	Casi Nunca	2	A veces	3	Casi Nunca	2	Casi Nunca	2	Casi Nunca	2	Casi Siempre	4	Casi Nunca	2	Casi Siempre	4	A veces	3	Nunca	1	Siempre	5	A veces	3	A veces	3	Casi Siempre	4	A veces	3	A veces	3	Nunca
Sí	19	1	0	58	158	1.58	23.2335	4	1	3	A veces	3	A veces	3	A veces	3	Casi Nunca	2	Nunca	1	A veces	3	A veces	3	Casi Nunca	2	A veces	3	Nunca	1	A veces	3	A veces	3	Casi Nunca	2	A veces	3	A veces	3	A veces	3	A veces	3	A veces	3	A veces	3	Casi Nunca
Sí	18	1	0	69	158	1.58	27.6398	4	1	7	Casi Siempre	4	Siempre	5	Casi Siempre	4	Siempre	5	Casi Siempre	4	Siempre	5	Casi Siempre	4	Casi Siempre	4	Casi Siempre	4	Casi Siempre	4	Casi Siempre	4	Siempre	5	Casi Siempre	4	A veces	3	A veces	3	Casi Siempre	4	Casi Siempre	4	Casi Siempre	4	A veces	3	A veces
Sí	25	1	0	78	159	1.59	30.8532	4	2	6	Siempre	5	Casi Siempre	4	A veces	3	Siempre	5	A veces	3	Casi Siempre	4	A veces	3	Casi Siempre	4	A veces	3	Casi Siempre	4	A veces	3	Siempre	5	A veces	3	Casi Siempre	4	Siempre	5	A veces	3	Siempre	5	Casi Siempre	4	A veces	3	A veces
Sí	25	1	0	78	159	1.59	30.8532	4	2	6	Siempre	5	Casi Siempre	4	A veces	3	Siempre	5	A veces	3	Casi Siempre	4	A veces	3	Casi Siempre	4	A veces	3	Casi Siempre	4	A veces	3	Siempre	5	A veces	3	Casi Siempre	4	Siempre	5	A veces	3	Siempre	5	Casi Siempre	4	A veces	3	A veces
Sí	19	1	0	53	160	1.6	20.7031	4	1	3	A veces	3	Casi Nunca	2	Casi Nunca	2	Casi Nunca	2	A veces	3	A veces	3	Nunca	1	Casi Nunca	2	A veces	3	Casi Nunca	2	A veces	3	A veces	3	Casi Nunca	2	Casi Siempre	4	Casi Nunca	2	Casi Nunca	2	Casi Nunca	2	A veces	3	A veces	3	Casi Nunca
Sí	21	1	0	71	163	1.63	26.7229	4	1	5	A veces	3	Casi Nunca	2	Casi Nunca	2	A veces	3	A veces	3	A veces	3	Casi Nunca	2	A veces	3	Casi Siempre	4	Siempre	5	Nunca	1	Casi Siempre	4	Casi Siempre	4	Casi Siempre	4	A veces	3	Casi Siempre	4	A veces	3	Casi Siempre	4	A veces	3	Casi Nunca
Sí	17	1	0	61	163	1.63	22.9591	4	1	1	Nunca	1	A veces	3	Casi Nunca	2	Nunca	1	Nunca	1	A veces	3	Nunca	1	A veces	3	A veces	3	A veces	3	Casi Siempre	4	A veces	3	Nunca	1	Siempre	5	Siempre	5	Casi Nunca	2	A veces	3	A veces	3	Siempre	5	A veces
Sí	17	1	0	61	163	1.63	22.9591	4	1	1	Nunca	1	A veces	3	Casi Nunca	2	Nunca	1	Nunca	1	A veces	3	Nunca	1	A veces	3	A veces	3	A veces	3	Casi Siempre	4	A veces	3	Nunca	1	Siempre	5	Siempre	5	Casi Nunca	2	A veces	3	A veces	3	Siempre	5	A veces
Sí	17	1	0	61	163	1.63	22.9591	4	1	1	Nunca	1	A veces	3	Casi Nunca	2	Nunca	1	Nunca	1	A veces	3	Nunca	1	A veces	3	A veces	3	A veces	3	Casi Siempre	4	A veces	3	Nunca	1	Siempre	5	Siempre	5	Casi Nunca	2	A veces	3	A veces	3	Siempre	5	A veces
Sí	26	1	0	57	164	1.64	21.1927	4	1	7	Siempre	5	Casi Siempre	4	Casi Siempre	4	Siempre	5	Casi Siempre	4	Casi Siempre	4	Siempre	5	Casi Siempre	4	Casi Siempre	4	Siempre	5	Casi Siempre	4	Casi Siempre	4	Casi Siempre	4	A veces	3	Casi Siempre	4	Casi Siempre	4	Casi Siempre	4	Siempre	5	Casi Siempre	4	Casi Siempre
Sí	18	0	0	64	165	1.65	23.5078	4	0	1	Casi Nunca	2	Casi Nunca	2	A veces	3	Casi Nunca	2	A veces	3	Casi Nunca	2	Nunca	1	Casi Nunca	2	Casi Nunca	2	Nunca	1	Siempre	5	A veces	3	Nunca	1	Siempre	5	A veces	3	Nunca	1	A veces	3	A veces	3	Nunca	1	Casi Nunca
Sí	26	1	0	65	167	1.67	23.3067	4	0	7	Casi Siempre	4	Siempre	5	Casi Siempre	4	Casi Siempre	4	Casi Siempre	4	Siempre	5	Casi Siempre	4	Casi Siempre	4	Siempre	5	Casi Siempre	4	A veces	3	Casi Siempre	4	Casi Siempre	4	Siempre	5	Siempre	5	Siempre	5	Casi Siempre	4	A veces	3	Casi Siempre	4	Casi Siempre
Sí	19	1	0	59	167	1.67	21.1553	4	1	3	Nunca	1	A veces	3	Casi Nunca	2	A veces	3	Casi Nunca	2	Casi Nunca	2	Nunca	1	A veces	3	Casi Siempre	4	Casi Siempre	4	A veces	3	Casi Siempre	4	Casi Nunca	2	Siempre	5	A veces	3	Casi Siempre	4	Siempre	5	Casi Nunca	2	Casi Siempre	4	Nunca
Sí	20	0	0	54	168	1.68	19.1327	4	2	2	A veces	3	Casi Siempre	4	Casi Siempre	4	Casi Siempre	4	A veces	3	A veces	3	A veces	3	A veces	3	Casi Nunca	2	Casi Siempre	4	A veces	3	A veces	3	A veces	3	A veces	3	A veces	3	Casi Siempre	4	Casi Nunca	2	A veces	3	A veces	3	A veces
Sí	20	0	0	85	169	1.69	29.7609	4	0	3	Nunca	1	Casi Nunca	2	Casi Nunca	2	Casi Nunca	2	Nunca	1	Casi Nunca	2	Nunca	1	Casi Nunca	2	Casi Nunca	2	Casi Nunca	2	Casi Siempre	4	Nunca	1	Casi Nunca	2	A veces	3	A veces	3	Casi Nunca	2	A veces	3	Casi Nunca	2	Siempre	5	Nunca
Sí	24	0	0	94	169	1.69	32.912	4	2	6	Casi Siempre	4	Casi Siempre	4	Casi Siempre	4	Siempre	5	Casi Siempre	4	Casi Siempre	4	Siempre	5	A veces	3	Casi Siempre	4	Casi Siempre	4	Siempre	5	Casi Siempre	4	Casi Siempre	4	Casi Siempre	4	Casi Siempre	4	Siempre	5	Casi Siempre	4	Casi Siempre	4	Siempre	5	Casi Siempre
Sí	24	0	0	75	169	1.69	26.2596	4	2	6	Siempre	5	A veces	3	A veces	3	Siempre	5	Casi Siempre	4	Casi Siempre	4	A veces	3	Casi Siempre	4	A veces	3	Casi Siempre	4	Casi Siempre	4	Casi Siempre	4	A veces	3	Casi Siempre	4	A veces	3	Casi Siempre	4	A veces	3	A veces	3	Casi Siempre	4	A veces
Sí	17	1	0	62	169	1.69	21.7079	4	1	1	A veces	3	A veces	3	Casi Nunca	2	Casi Siempre	4	Casi Siempre	4	Siempre	5	Siempre	5	Siempre	5	A veces	3	Casi Siempre	4	Siempre	5	Siempre	5	A veces	3	Casi Nunca	2	A veces	3	Siempre	5	Nunca	1	A veces	3	A veces	3	Siempre
Sí	22	0	0	68	171	1.71	23.255	4	1	5	Nunca	1	Casi Nunca	2	Casi Nunca	2	Nunca	1	Nunca	1	Casi Nunca	2	Nunca	1	Casi Nunca	2	Casi Nunca	2	A veces	3	Siempre	5	Casi Nunca	2	A veces	3	Siempre	5	A veces	3	Casi Siempre	4	Siempre	5	Casi Nunca	2	Siempre	5	A veces
Sí	25	0	0	95	172	1.72	32.112	4	2	6	Siempre	5	Casi Siempre	4	Casi Siempre	4	Casi Siempre	4	Casi Siempre	4	A veces	3	A veces	3	A veces	3	Casi Nunca	2	Nunca	1	Siempre	5	Nunca	1	Casi Siempre	4	Casi Nunca	2	A veces	3	A veces	3	Siempre	5	A veces	3	Casi Siempre	4	Nunca
Sí	23	0	0	98	172	1.72	33.126	4	1	7	Casi Siempre	4	Casi Siempre	4	Siempre	5	Casi Siempre	4	Casi Siempre	4	A veces	3	Casi Siempre	4	A veces	3	Casi Siempre	4	Casi Siempre	4	Casi Nunca	2	A veces	3	A veces	3	Casi Siempre	4	Siempre	5	Casi Siempre	4	Casi Siempre	4	Casi Siempre	4	Casi Nunca	2	A veces
Sí	20	0	0	80	174	1.74	26.4236	4	0	4	Nunca	1	Siempre	5	A veces	3	Casi Nunca	2	Nunca	1	A veces	3	Nunca	1	Casi Nunca	2	Casi Nunca	2	Siempre	5	Siempre	5	Casi Nunca	2	Nunca	1	Siempre	5	A veces	3	A veces	3	Siempre	5	Casi Nunca	2	A veces	3	Nunca
Sí	18	0	0	70	174	1.74	23.1206	4	1	2	Nunca	1	Casi Siempre	4	Nunca	1	Casi Siempre	4	Nunca	1	Casi Siempre	4	Nunca	1	Casi Nunca	2	Casi Nunca	2	Casi Nunca	2	A veces	3	Casi Nunca	2	Casi Nunca	2	Casi Nunca	2	Casi Nunca	2	Casi Nunca	2	Casi Nunca	2	Casi Nunca	2	Casi Nunca	2	Casi Nunca
Sí	17	1	0	70	174	1.74	23.1206	4	1	1	A veces	3	A veces	3	A veces	3	Casi Nunca	2	Casi Nunca	2	A veces	3	Casi Nunca	2	A veces	3	Casi Siempre	4	Casi Nunca	2	A veces	3	Casi Nunca	2	Casi Nunca	2	Casi Siempre	4	Casi Nunca	2	Casi Nunca	2	A veces	3	A veces	3	A veces	3	Nunca
Sí	21	0	0	73	177	1.77	23.3011	4	0	4	Casi Nunca	2	Casi Nunca	2	Casi Siempre	4	Casi Siempre	4	A veces	3	Casi Siempre	4	Nunca	1	A veces	3	Casi Nunca	2	A veces	3	Siempre	5	Casi Siempre	4	Casi Nunca	2	Casi Siempre	4	Casi Siempre	4	A veces	3	A veces	3	Casi Nunca	2	Casi Nunca	2	Casi Siempre
Sí	22	0	0	79	182	1.82	23.8498	4	1	4	Casi Nunca	2	Siempre	5	A veces	3	Casi Siempre	4	A veces	3	A veces	3	Casi Nunca	2	Siempre	5	Casi Siempre	4	Casi Nunca	2	Nunca	1	A veces	3	A veces	3	A veces	3	Nunca	1	A veces	3	A veces	3	A veces	3	Siempre	5	Casi Siempre
Sí	17	0	0	53	190	1.9	14.6814	4	1	1	Casi Nunca	2	A veces	3	A veces	3	A veces	3	Nunca	1	A veces	3	Nunca	1	Nunca	1	Casi Nunca	2	Casi Nunca	2	Casi Nunca	2	Casi Nunca	2	Casi Nunca	2	Casi Nunca	2	Casi Nunca	2	Casi Nunca	2	Casi Nunca	2	Casi Nunca	2	Casi Nunca	2	Casi Nunca
Sí	19	1	0	62	160	1.6	24.2187	4	0	2	A veces	3	Casi Siempre	4	A veces	3	Casi Siempre	4	A veces	3	Casi Siempre	4	A veces	3	A veces	3	Casi Nunca	2	Casi Nunca	2	Casi Siempre	4	Siempre	5	A veces	3	A veces	3	Casi Siempre	4	Casi Siempre	4	A veces	3	A veces	3	Casi Siempre	4	A veces
Sí	20	1	0	58	161	1.61	22.3757	4	0	4	A veces	3	A veces	3	Casi Nunca	2	A veces	3	Casi Nunca	2	A veces	3	Nunca	1	A veces	3	A veces	3	A veces	3	Casi Siempre	4	A veces	3	Casi Nunca	2	A veces	3	Casi Nunca	2	A veces	3	A veces	3	A veces	3	A veces	3	Casi Nunca
Sí	20	1	0	55	165	1.65	20.202	4	0	2	Nunca	1	Casi Nunca	2	Casi Nunca	2	Nunca	1	Casi Nunca	2	Casi Nunca	2	Nunca	1	Casi Nunca	2	A veces	3	Casi Nunca	2	Casi Siempre	4	Casi Nunca	2	Nunca	1	Nunca	1	Casi Nunca	2	Casi Nunca	2	Siempre	5	Casi Nunca	2	Casi Nunca	2	Nunca
Sí	19	1	0	45	149	1.49	20.2694	5	2	1	Nunca	1	Casi Nunca	2	Nunca	1	Nunca	1	Nunca	1	Casi Nunca	2	Nunca	1	Casi Nunca	2	Nunca	1	Nunca	1	Casi Siempre	4	Casi Nunca	2	Nunca	1	Nunca	1	Siempre	5	Nunca	1	Siempre	5	Casi Nunca	2	Casi Siempre	4	Casi Nunca
Sí	18	1	0	69	149	1.49	31.0797	5	1	7	A veces	3	Casi Siempre	4	A veces	3	Siempre	5	Casi Siempre	4	A veces	3	Casi Siempre	4	Casi Siempre	4	A veces	3	A veces	3	Casi Siempre	4	Siempre	5	Siempre	5	Casi Siempre	4	Casi Siempre	4	Casi Siempre	4	Casi Siempre	4	A veces	3	Casi Siempre	4	Siempre
Sí	21	1	0	55	150	1.5	24.4444	5	1	4	A veces	3	Casi Siempre	4	A veces	3	Siempre	5	Nunca	1	Casi Nunca	2	Nunca	1	Casi Nunca	2	Nunca	1	Casi Siempre	4	Nunca	1	Casi Siempre	4	A veces	3	A veces	3	Nunca	1	Siempre	5	Nunca	1	Siempre	5	Siempre	5	A veces
Sí	19	1	0	52	151	1.51	22.806	5	1	4	Casi Nunca	2	A veces	3	A veces	3	A veces	3	Casi Nunca	2	Casi Nunca	2	Casi Siempre	4	Casi Nunca	2	A veces	3	Siempre	5	Nunca	1	A veces	3	Casi Nunca	2	Casi Siempre	4	Casi Nunca	2	A veces	3	Casi Nunca	2	Casi Nunca	2	Casi Nunca	2	Casi Nunca
Sí	19	1	0	40	152	1.52	17.313	5	0	3	A veces	3	Casi Siempre	4	Casi Nunca	2	Casi Nunca	2	Casi Nunca	2	A veces	3	Casi Nunca	2	A veces	3	A veces	3	Casi Siempre	4	Casi Nunca	2	A veces	3	Casi Nunca	2	Casi Siempre	4	Casi Nunca	2	A veces	3	Casi Siempre	4	A veces	3	Casi Siempre	4	Nunca
Sí	20	1	0	69	152	1.52	29.865	5	0	3	Nunca	1	A veces	3	Casi Nunca	2	Casi Nunca	2	A veces	3	Casi Nunca	2	Nunca	1	A veces	3	A veces	3	Nunca	1	A veces	3	A veces	3	Casi Nunca	2	Casi Siempre	4	Casi Siempre	4	A veces	3	Casi Siempre	4	A veces	3	A veces	3	Nunca
Sí	24	1	0	60	152	1.52	25.9695	5	1	6	Casi Siempre	4	Casi Siempre	4	Siempre	5	Casi Siempre	4	Nunca	1	Casi Siempre	4	Nunca	1	Casi Siempre	4	Casi Nunca	2	Siempre	5	Casi Siempre	4	Casi Siempre	4	A veces	3	A veces	3	Casi Nunca	2	A veces	3	Casi Nunca	2	A veces	3	Siempre	5	Nunca
Sí	22	1	0	56	152.5	1.525	24.0795	5	1	2	Casi Nunca	2	Nunca	1	A veces	3	A veces	3	Nunca	1	A veces	3	Nunca	1	Casi Nunca	2	Casi Nunca	2	Nunca	1	Casi Nunca	2	Casi Nunca	2	Nunca	1	Siempre	5	Nunca	1	A veces	3	Nunca	1	A veces	3	Siempre	5	Casi Nunca
Sí	18	1	0	66	153	1.53	28.1943	5	0	1	Casi Nunca	2	Casi Nunca	2	A veces	3	Casi Nunca	2	Casi Nunca	2	Casi Nunca	2	A veces	3	Casi Nunca	2	Casi Siempre	4	Casi Nunca	2	Casi Siempre	4	Casi Nunca	2	Casi Nunca	2	Casi Siempre	4	A veces	3	Casi Nunca	2	A veces	3	Casi Nunca	2	Casi Siempre	4	A veces
Sí	20	1	0	56	153	1.53	23.9224	5	0	3	A veces	3	A veces	3	A veces	3	Casi Nunca	2	Casi Nunca	2	Casi Nunca	2	A veces	3	A veces	3	Casi Siempre	4	Nunca	1	Casi Siempre	4	Casi Nunca	2	Casi Nunca	2	Casi Siempre	4	A veces	3	Casi Nunca	2	Casi Siempre	4	A veces	3	Casi Siempre	4	A veces
Sí	18	1	0	60	153	1.53	25.6312	5	1	2	Nunca	1	Casi Siempre	4	Casi Siempre	4	Casi Nunca	2	A veces	3	A veces	3	Casi Siempre	4	Casi Nunca	2	A veces	3	Siempre	5	A veces	3	A veces	3	Casi Nunca	2	A veces	3	Casi Nunca	2	Casi Siempre	4	Casi Nunca	2	A veces	3	Casi Nunca	2	A veces
Sí	18	1	0	54	154	1.54	22.7694	5	2	1	A veces	3	Casi Nunca	2	Casi Siempre	4	A veces	3	Casi Nunca	2	A veces	3	Casi Nunca	2	Casi Nunca	2	Casi Siempre	4	Casi Nunca	2	A veces	3	A veces	3	Casi Nunca	2	A veces	3	A veces	3	A veces	3	A veces	3	A veces	3	Casi Siempre	4	Casi Nunca
Sí	23	1	0	56	155	1.55	23.3091	5	1	6	Casi Nunca	2	Casi Siempre	4	Casi Nunca	2	Casi Siempre	4	A veces	3	A veces	3	Casi Siempre	4	A veces	3	Casi Nunca	2	Nunca	1	A veces	3	A veces	3	Nunca	1	Siempre	5	A veces	3	A veces	3	A veces	3	A veces	3	A veces	3	Casi Nunca
Sí	22	1	0	47	156	1.56	19.313	5	0	6	Casi Nunca	2	A veces	3	Casi Nunca	2	Nunca	1	Casi Nunca	2	Casi Nunca	2	Nunca	1	Nunca	1	Casi Siempre	4	Nunca	1	Casi Siempre	4	Casi Nunca	2	Nunca	1	Siempre	5	Casi Siempre	4	Nunca	1	Casi Siempre	4	Casi Nunca	2	A veces	3	Nunca
Sí	17	1	0	57	156	1.56	23.4221	5	2	1	A veces	3	A veces	3	Casi Nunca	2	A veces	3	Casi Nunca	2	A veces	3	A veces	3	A veces	3	A veces	3	A veces	3	A veces	3	A veces	3	A veces	3	A veces	3	A veces	3	A veces	3	A veces	3	A veces	3	A veces	3	Casi Nunca
Sí	27	1	2	47	156	1.56	19.313	5	1	7	Casi Nunca	2	Siempre	5	A veces	3	Casi Siempre	4	Nunca	1	Siempre	5	A veces	3	Casi Siempre	4	Casi Siempre	4	Siempre	5	Nunca	1	Casi Siempre	4	Siempre	5	Nunca	1	Casi Nunca	2	Casi Siempre	4	Casi Nunca	2	Casi Siempre	4	Casi Siempre	4	Nunca
Sí	18	1	0	60	157	1.57	24.3418	5	0	2	Casi Nunca	2	Siempre	5	Casi Siempre	4	Siempre	5	A veces	3	A veces	3	A veces	3	Casi Siempre	4	Casi Nunca	2	Casi Nunca	2	Nunca	1	Casi Nunca	2	Casi Nunca	2	Casi Nunca	2	Casi Nunca	2	Casi Nunca	2	Casi Nunca	2	Casi Siempre	4	Nunca	1	Nunca
Sí	27	0	0	51	157	1.57	20.6905	5	0	4	Nunca	1	Nunca	1	Nunca	1	Nunca	1	Nunca	1	Nunca	1	Nunca	1	Nunca	1	Nunca	1	Nunca	1	Nunca	1	Nunca	1	Nunca	1	Nunca	1	Nunca	1	Nunca	1	Nunca	1	Nunca	1	Nunca	1	Nunca
Sí	21	1	0	60	157	1.57	24.3418	5	2	5	Casi Nunca	2	A veces	3	Casi Nunca	2	Casi Nunca	2	Casi Nunca	2	Casi Nunca	2	A veces	3	Casi Nunca	2	Casi Siempre	4	A veces	3	Casi Siempre	4	Casi Nunca	2	Nunca	1	Siempre	5	A veces	3	Casi Nunca	2	Casi Siempre	4	Casi Nunca	2	Casi Siempre	4	A veces
Sí	22	1	0	52	157	1.57	21.0962	5	2	5	Casi Nunca	2	A veces	3	A veces	3	Casi Siempre	4	A veces	3	A veces	3	A veces	3	A veces	3	A veces	3	Casi Nunca	2	Siempre	5	A veces	3	Casi Nunca	2	Casi Siempre	4	Casi Siempre	4	Siempre	5	Casi Siempre	4	Casi Siempre	4	Casi Siempre	4	Casi Nunca
Sí	24	0	0	76	159	1.59	30.0621	5	2	5	Siempre	5	Casi Siempre	4	A veces	3	Casi Siempre	4	Casi Siempre	4	Siempre	5	Casi Siempre	4	Casi Siempre	4	Siempre	5	Casi Siempre	4	A veces	3	Siempre	5	Casi Siempre	4	Siempre	5	Siempre	5	Casi Siempre	4	Casi Siempre	4	Casi Siempre	4	Siempre	5	Siempre
Sí	19	1	0	65	160	1.6	25.3906	5	0	3	Casi Nunca	2	Casi Siempre	4	A veces	3	A veces	3	A veces	3	A veces	3	A veces	3	Casi Siempre	4	Casi Nunca	2	Casi Siempre	4	Casi Nunca	2	A veces	3	Nunca	1	Siempre	5	Casi Nunca	2	Casi Nunca	2	Casi Siempre	4	A veces	3	A veces	3	Nunca
Sí	20	1	0	59	160	1.6	23.0469	5	0	3	Nunca	1	Nunca	1	Nunca	1	Nunca	1	Nunca	1	Nunca	1	Siempre	5	Nunca	1	Nunca	1	Nunca	1	Nunca	1	Nunca	1	Nunca	1	Nunca	1	Nunca	1	Nunca	1	Nunca	1	Nunca	1	Nunca	1	Nunca
Sí	23	1	0	58	160	1.6	22.6562	5	0	6	Casi Nunca	2	A veces	3	A veces	3	Siempre	5	Casi Siempre	4	Casi Siempre	4	A veces	3	A veces	3	A veces	3	Siempre	5	Nunca	1	A veces	3	Casi Nunca	2	Siempre	5	A veces	3	Casi Siempre	4	Casi Siempre	4	Casi Siempre	4	Nunca	1	Casi Nunca
Sí	19	1	0	80	161	1.61	30.863	5	0	3	Nunca	1	Nunca	1	Casi Nunca	2	Casi Nunca	2	Casi Nunca	2	Casi Nunca	2	Casi Nunca	2	Nunca	1	A veces	3	Siempre	5	A veces	3	Casi Nunca	2	Nunca	1	Casi Siempre	4	Siempre	5	Casi Nunca	2	Casi Siempre	4	A veces	3	Casi Siempre	4	Nunca
Sí	17	1	0	47	162	1.62	17.9089	5	0	1	A veces	3	A veces	3	A veces	3	Casi Siempre	4	Casi Nunca	2	Casi Siempre	4	Nunca	1	Casi Nunca	2	A veces	3	Nunca	1	Siempre	5	A veces	3	A veces	3	Siempre	5	Casi Siempre	4	Casi Nunca	2	A veces	3	A veces	3	A veces	3	A veces
Sí	20	1	0	68	162	1.62	25.9107	5	1	4	A veces	3	Casi Nunca	2	A veces	3	A veces	3	A veces	3	A veces	3	A veces	3	A veces	3	A veces	3	Nunca	1	Nunca	1	Nunca	1	Casi Nunca	2	Nunca	1	Nunca	1	A veces	3	Nunca	1	Casi Nunca	2	A veces	3	Casi Nunca
Sí	20	1	0	52	165	1.65	19.1001	5	0	4	Casi Nunca	2	A veces	3	Casi Nunca	2	Casi Nunca	2	A veces	3	A veces	3	Nunca	1	A veces	3	Casi Nunca	2	Casi Nunca	2	A veces	3	Casi Nunca	2	Casi Nunca	2	Casi Nunca	2	A veces	3	A veces	3	Casi Nunca	2	Nunca	1	A veces	3	A veces
Sí	23	1	0	60	165	1.65	22.0386	5	1	6	A veces	3	A veces	3	Casi Siempre	4	A veces	3	A veces	3	Casi Siempre	4	A veces	3	A veces	3	Casi Nunca	2	A veces	3	A veces	3	A veces	3	A veces	3	Casi Siempre	4	A veces	3	A veces	3	A veces	3	A veces	3	Casi Nunca	2	Casi Nunca
Sí	26	0	0	86	165	1.65	31.5886	5	2	6	Siempre	5	Casi Siempre	4	Siempre	5	Casi Siempre	4	Siempre	5	Casi Siempre	4	Casi Siempre	4	Siempre	5	Casi Siempre	4	Siempre	5	Casi Siempre	4	A veces	3	Casi Siempre	4	Casi Nunca	2	A veces	3	A veces	3	Casi Siempre	4	Siempre	5	Casi Siempre	4	Siempre
Sí	19	0	0	65	166	1.66	23.5883	5	0	3	Casi Nunca	2	A veces	3	Nunca	1	A veces	3	Nunca	1	Nunca	1	Nunca	1	A veces	3	A veces	3	Nunca	1	Casi Nunca	2	Casi Nunca	2	Nunca	1	A veces	3	Casi Siempre	4	A veces	3	A veces	3	Nunca	1	Siempre	5	Nunca
Sí	20	0	0	65	166	1.66	23.5883	5	2	3	A veces	3	Casi Siempre	4	Casi Siempre	4	Casi Siempre	4	Nunca	1	Casi Siempre	4	A veces	3	Casi Siempre	4	Casi Siempre	4	Siempre	5	Siempre	5	Casi Siempre	4	Casi Nunca	2	A veces	3	Nunca	1	Casi Siempre	4	Nunca	1	Casi Nunca	2	Casi Siempre	4	Casi Nunca
Sí	29	0	1	93	167	1.67	33.3465	5	2	6	Casi Siempre	4	Casi Siempre	4	Casi Siempre	4	A veces	3	A veces	3	A veces	3	Casi Siempre	4	A veces	3	A veces	3	Casi Siempre	4	Casi Siempre	4	Casi Siempre	4	A veces	3	Casi Siempre	4	Casi Siempre	4	A veces	3	Casi Siempre	4	A veces	3	Casi Siempre	4	A veces
Sí	17	0	0	73	167	1.67	26.1752	5	1	1	A veces	3	Casi Siempre	4	Casi Nunca	2	Casi Nunca	2	Casi Siempre	4	Casi Nunca	2	Siempre	5	A veces	3	Casi Nunca	2	Casi Nunca	2	A veces	3	Casi Nunca	2	A veces	3	Siempre	5	Siempre	5	Casi Siempre	4	A veces	3	Casi Nunca	2	Casi Siempre	4	A veces
Sí	22	0	0	73	167	1.67	26.1752	5	1	6	Casi Nunca	2	Siempre	5	Casi Nunca	2	A veces	3	Nunca	1	A veces	3	Nunca	1	Nunca	1	A veces	3	A veces	3	Nunca	1	A veces	3	A veces	3	A veces	3	Siempre	5	A veces	3	A veces	3	Siempre	5	Siempre	5	A veces
Sí	17	0	0	68	168	1.68	24.093	5	0	1	A veces	3	Siempre	5	Siempre	5	Casi Nunca	2	Siempre	5	Siempre	5	Siempre	5	Siempre	5	Nunca	1	Siempre	5	Nunca	1	A veces	3	A veces	3	A veces	3	Siempre	5	Siempre	5	A veces	3	Siempre	5	Siempre	5	A veces
Sí	22	1	0	68	168	1.68	24.093	5	0	3	Nunca	1	Casi Nunca	2	Nunca	1	A veces	3	Casi Nunca	2	A veces	3	Nunca	1	Nunca	1	Casi Nunca	2	A veces	3	A veces	3	A veces	3	Nunca	1	Nunca	1	Siempre	5	A veces	3	Nunca	1	Casi Nunca	2	Casi Siempre	4	Nunca
Sí	20	1	0	70	168	1.68	24.8016	5	1	1	Nunca	1	Siempre	5	Nunca	1	Casi Nunca	2	A veces	3	Casi Nunca	2	Nunca	1	Siempre	5	Casi Nunca	2	Casi Nunca	2	Siempre	5	A veces	3	A veces	3	Casi Siempre	4	A veces	3	Casi Siempre	4	Nunca	1	Siempre	5	A veces	3	Casi Siempre
Sí	25	0	0	84	168	1.68	29.7619	5	2	6	Siempre	5	Casi Siempre	4	Casi Siempre	4	Siempre	5	Casi Siempre	4	A veces	3	Casi Siempre	4	Casi Siempre	4	A veces	3	Siempre	5	Casi Siempre	4	Casi Siempre	4	Casi Siempre	4	A veces	3	Siempre	5	Casi Siempre	4	A veces	3	Casi Siempre	4	Casi Siempre	4	A veces
Sí	26	0	0	95	169	1.69	33.2621	5	0	4	A veces	3	Casi Siempre	4	A veces	3	Casi Siempre	4	Nunca	1	A veces	3	Casi Siempre	4	Casi Siempre	4	A veces	3	Siempre	5	Casi Nunca	2	A veces	3	A veces	3	A veces	3	Casi Nunca	2	Casi Siempre	4	Casi Siempre	4	Casi Siempre	4	Siempre	5	Casi Nunca
Sí	25	0	0	70	169	1.69	24.5089	5	2	5	Casi Siempre	4	Siempre	5	Casi Siempre	4	Casi Siempre	4	Siempre	5	Casi Siempre	4	Siempre	5	Casi Siempre	4	A veces	3	Casi Siempre	4	A veces	3	Casi Siempre	4	Casi Siempre	4	Casi Siempre	4	A veces	3	Siempre	5	Casi Siempre	4	Casi Siempre	4	A veces	3	Casi Siempre
Sí	25	0	0	75	170	1.7	25.9516	5	0	6	A veces	3	Casi Nunca	2	Casi Siempre	4	A veces	3	A veces	3	A veces	3	Casi Nunca	2	A veces	3	A veces	3	Casi Siempre	4	A veces	3	Casi Siempre	4	Casi Nunca	2	Siempre	5	Casi Nunca	2	Casi Nunca	2	Casi Nunca	2	A veces	3	A veces	3	Casi Nunca
Sí	19	0	0	60	170	1.7	20.7612	5	1	2	Casi Nunca	2	A veces	3	A veces	3	A veces	3	Casi Nunca	2	A veces	3	Nunca	1	A veces	3	A veces	3	Siempre	5	Nunca	1	A veces	3	A veces	3	Casi Nunca	2	A veces	3	A veces	3	Casi Nunca	2	A veces	3	Casi Siempre	4	Casi Nunca
Sí	21	1	0	78	170	1.7	26.9896	5	1	3	Casi Nunca	2	A veces	3	A veces	3	Casi Nunca	2	Casi Nunca	2	Casi Nunca	2	A veces	3	A veces	3	Casi Nunca	2	Nunca	1	Siempre	5	Casi Nunca	2	Siempre	5	Siempre	5	A veces	3	Siempre	5	Nunca	1	Casi Siempre	4	A veces	3	Casi Nunca
Sí	21	0	0	60	170	1.7	20.7612	5	1	5	Nunca	1	A veces	3	A veces	3	A veces	3	Casi Nunca	2	Casi Nunca	2	A veces	3	A veces	3	A veces	3	Casi Nunca	2	Siempre	5	Casi Siempre	4	Casi Siempre	4	Siempre	5	Casi Nunca	2	A veces	3	Casi Nunca	2	Casi Nunca	2	Casi Siempre	4	Casi Nunca
Sí	27	0	0	83	170	1.7	28.7197	5	2	6	Nunca	1	Casi Nunca	2	A veces	3	Casi Siempre	4	Siempre	5	Casi Siempre	4	A veces	3	Casi Nunca	2	Nunca	1	A veces	3	Casi Siempre	4	A veces	3	Siempre	5	Nunca	1	A veces	3	Casi Siempre	4	Siempre	5	Casi Nunca	2	Nunca	1	Siempre
Sí	27	0	0	83	170	1.7	28.7197	5	2	6	Nunca	1	Casi Nunca	2	A veces	3	Casi Siempre	4	Siempre	5	Casi Siempre	4	A veces	3	Casi Nunca	2	Nunca	1	A veces	3	Casi Siempre	4	A veces	3	Siempre	5	Nunca	1	A veces	3	Casi Siempre	4	Siempre	5	Casi Nunca	2	Nunca	1	Siempre
Sí	19	0	0	70	171	1.71	23.939	5	1	3	A veces	3	Siempre	5	Casi Siempre	4	A veces	3	Casi Siempre	4	A veces	3	Casi Nunca	2	A veces	3	Casi Nunca	2	Casi Nunca	2	Casi Siempre	4	Casi Nunca	2	Casi Siempre	4	Casi Siempre	4	Casi Siempre	4	A veces	3	A veces	3	Casi Siempre	4	Casi Nunca	2	A veces
Sí	20	0	0	89	171	1.71	30.4367	5	1	4	Casi Nunca	2	Casi Siempre	4	Casi Nunca	2	Nunca	1	Nunca	1	A veces	3	Nunca	1	A veces	3	Casi Nunca	2	A veces	3	Casi Nunca	2	A veces	3	Nunca	1	Siempre	5	A veces	3	A veces	3	A veces	3	A veces	3	Siempre	5	Casi Nunca
Sí	26	0	0	89	171	1.71	30.4367	5	2	5	Siempre	5	Casi Siempre	4	Casi Siempre	4	A veces	3	Casi Nunca	2	Casi Siempre	4	A veces	3	Siempre	5	A veces	3	Casi Siempre	4	A veces	3	Casi Siempre	4	A veces	3	Siempre	5	A veces	3	Casi Siempre	4	Siempre	5	A veces	3	Casi Siempre	4	Casi Siempre
Sí	29	0	0	89	172	1.72	30.0838	5	0	7	Siempre	5	Casi Siempre	4	Casi Siempre	4	Casi Siempre	4	Casi Siempre	4	A veces	3	A veces	3	A veces	3	Casi Siempre	4	Siempre	5	Casi Siempre	4	Casi Siempre	4	Casi Siempre	4	Casi Siempre	4	Casi Siempre	4	Casi Siempre	4	Casi Siempre	4	Casi Siempre	4	A veces	3	Casi Siempre
Sí	23	0	0	92	172	1.72	31.0979	5	2	5	Siempre	5	Casi Siempre	4	Casi Siempre	4	Siempre	5	Casi Siempre	4	Casi Siempre	4	Casi Siempre	4	Siempre	5	Casi Siempre	4	Siempre	5	Casi Siempre	4	Siempre	5	Siempre	5	Casi Siempre	4	Siempre	5	Casi Siempre	4	Casi Siempre	4	Siempre	5	Casi Siempre	4	Siempre
Sí	23	0	0	92	172	1.72	31.0979	5	2	5	Siempre	5	Casi Siempre	4	Casi Siempre	4	Siempre	5	Casi Siempre	4	Casi Siempre	4	Casi Siempre	4	Siempre	5	Casi Siempre	4	Siempre	5	Casi Siempre	4	Siempre	5	Siempre	5	Casi Siempre	4	Siempre	5	Casi Siempre	4	Casi Siempre	4	Siempre	5	Casi Siempre	4	Siempre
Sí	18	0	0	85	173	1.73	28.4005	5	0	2	Nunca	1	Casi Nunca	2	Casi Nunca	2	Casi Nunca	2	Nunca	1	Nunca	1	Nunca	1	Casi Nunca	2	Siempre	5	Casi Nunca	2	Siempre	5	Casi Nunca	2	Nunca	1	Siempre	5	Casi Siempre	4	Nunca	1	Siempre	5	A veces	3	Siempre	5	Nunca
Sí	19	0	0	67	173	1.73	22.3863	5	2	2	Siempre	5	Siempre	5	Casi Siempre	4	Casi Siempre	4	Casi Nunca	2	Nunca	1	A veces	3	Siempre	5	Casi Nunca	2	Siempre	5	Nunca	1	Casi Siempre	4	A veces	3	Nunca	1	Nunca	1	Siempre	5	Nunca	1	Siempre	5	A veces	3	Nunca
Sí	20	0	0	79	173	1.73	26.3958	5	2	3	Casi Nunca	2	A veces	3	Nunca	1	A veces	3	A veces	3	A veces	3	Casi Nunca	2	A veces	3	A veces	3	Siempre	5	Nunca	1	A veces	3	Casi Nunca	2	Casi Nunca	2	Casi Siempre	4	A veces	3	Casi Siempre	4	Casi Nunca	2	Casi Siempre	4	A veces
Sí	24	0	0	84	179	1.79	26.2164	5	0	6	Casi Siempre	4	A veces	3	A veces	3	A veces	3	Nunca	1	Casi Nunca	2	Nunca	1	A veces	3	Nunca	1	Casi Nunca	2	A veces	3	A veces	3	A veces	3	Casi Siempre	4	A veces	3	Casi Nunca	2	Casi Siempre	4	Casi Siempre	4	Siempre	5	Nunca
Sí	22	1	0	60	144	1.44	28.9352	5	0	3	Casi Siempre	4	Siempre	5	Siempre	5	Casi Siempre	4	A veces	3	A veces	3	A veces	3	Casi Siempre	4	Casi Nunca	2	Casi Siempre	4	A veces	3	A veces	3	A veces	3	A veces	3	Casi Siempre	4	Casi Siempre	4	Casi Siempre	4	A veces	3	Casi Siempre	4	Casi Siempre
Sí	19	1	0	54	151	1.51	23.6832	5	0	3	A veces	3	A veces	3	Casi Nunca	2	Casi Nunca	2	Casi Nunca	2	Casi Siempre	4	Nunca	1	Casi Nunca	2	Casi Siempre	4	A veces	3	Casi Nunca	2	Casi Nunca	2	Casi Nunca	2	Siempre	5	Casi Siempre	4	A veces	3	A veces	3	A veces	3	Casi Siempre	4	Casi Nunca
Sí	19	1	0	65.4	165	1.65	24.022	5	0	3	A veces	3	A veces	3	Casi Nunca	2	Casi Nunca	2	A veces	3	A veces	3	Casi Nunca	2	A veces	3	A veces	3	Casi Nunca	2	Casi Nunca	2	A veces	3	A veces	3	Nunca	1	A veces	3	Casi Siempre	4	Casi Siempre	4	A veces	3	A veces	3	Casi Nunca
Sí	20	0	0	70	75	0.75	124.444	6	0	4	A veces	3	A veces	3	A veces	3	A veces	3	A veces	3	A veces	3	A veces	3	A veces	3	Casi Nunca	2	A veces	3	A veces	3	A veces	3	A veces	3	Casi Nunca	2	Casi Nunca	2	A veces	3	A veces	3	A veces	3	A veces	3	A veces
Sí	18	1	0	50	150	1.5	22.2222	6	0	2	Nunca	1	A veces	3	A veces	3	A veces	3	Casi Nunca	2	A veces	3	Casi Siempre	4	Casi Nunca	2	Casi Siempre	4	Casi Nunca	2	Casi Siempre	4	A veces	3	Nunca	1	Siempre	5	A veces	3	A veces	3	Casi Nunca	2	Casi Nunca	2	A veces	3	Nunca
Sí	21	0	0	49	150	1.5	21.7778	6	2	2	Casi Nunca	2	A veces	3	Nunca	1	Casi Nunca	2	Nunca	1	Casi Nunca	2	Nunca	1	A veces	3	Casi Nunca	2	Nunca	1	Casi Siempre	4	A veces	3	Casi Nunca	2	Casi Siempre	4	A veces	3	Casi Nunca	2	Casi Siempre	4	A veces	3	Siempre	5	Nunca
Sí	21	1	0	55	150	1.5	24.4444	6	1	3	Siempre	5	Casi Siempre	4	Siempre	5	Casi Siempre	4	Casi Siempre	4	Casi Siempre	4	Casi Nunca	2	Casi Siempre	4	Casi Nunca	2	Casi Siempre	4	Casi Nunca	2	Casi Siempre	4	A veces	3	A veces	3	Casi Nunca	2	Casi Siempre	4	Casi Nunca	2	A veces	3	Casi Nunca	2	Casi Nunca
Sí	26	1	0	48	150	1.5	21.3333	6	1	5	A veces	3	Casi Siempre	4	Casi Nunca	2	Casi Siempre	4	Casi Siempre	4	A veces	3	Casi Siempre	4	Casi Siempre	4	Casi Siempre	4	Siempre	5	Nunca	1	Casi Siempre	4	Casi Nunca	2	Casi Nunca	2	A veces	3	A veces	3	A veces	3	Casi Siempre	4	Casi Nunca	2	Nunca
Sí	24	1	0	57	151	1.51	24.9989	6	1	6	Casi Nunca	2	Casi Nunca	2	A veces	3	Casi Nunca	2	Casi Nunca	2	Casi Nunca	2	Casi Nunca	2	Casi Nunca	2	Casi Siempre	4	Casi Nunca	2	A veces	3	A veces	3	Casi Nunca	2	A veces	3	Casi Nunca	2	A veces	3	A veces	3	Casi Siempre	4	Siempre	5	Casi Nunca
Sí	19	1	0	56	153	1.53	23.9224	6	0	2	Casi Nunca	2	Casi Nunca	2	Casi Nunca	2	Casi Nunca	2	Casi Nunca	2	Casi Nunca	2	Casi Nunca	2	Casi Nunca	2	Nunca	1	Casi Nunca	2	Nunca	1	Casi Nunca	2	Nunca	1	Nunca	1	Nunca	1	Casi Nunca	2	Nunca	1	Casi Nunca	2	Nunca	1	Nunca
Sí	24	1	0	52	153	1.53	22.2137	6	0	2	Casi Nunca	2	A veces	3	A veces	3	Casi Siempre	4	Casi Nunca	2	Casi Siempre	4	Casi Nunca	2	Casi Siempre	4	Casi Siempre	4	Casi Nunca	2	Casi Siempre	4	A veces	3	A veces	3	A veces	3	Casi Nunca	2	Casi Siempre	4	A veces	3	A veces	3	Casi Siempre	4	Casi Nunca
Sí	20	1	0	50	154	1.54	21.0828	6	0	4	A veces	3	A veces	3	Casi Nunca	2	Casi Nunca	2	A veces	3	Casi Nunca	2	Casi Nunca	2	A veces	3	Casi Siempre	4	Casi Nunca	2	Casi Siempre	4	A veces	3	A veces	3	Casi Siempre	4	Casi Siempre	4	A veces	3	Casi Siempre	4	Casi Nunca	2	A veces	3	A veces
Sí	22	1	0	49	154	1.54	20.6612	6	0	5	A veces	3	A veces	3	A veces	3	Casi Siempre	4	A veces	3	Casi Siempre	4	A veces	3	A veces	3	Casi Nunca	2	Siempre	5	Nunca	1	Siempre	5	Casi Siempre	4	A veces	3	Nunca	1	Siempre	5	Nunca	1	Casi Siempre	4	Casi Siempre	4	Nunca
Sí	21	1	0	66	154	1.54	27.8293	6	2	4	Nunca	1	Nunca	1	Casi Nunca	2	Casi Nunca	2	Casi Nunca	2	Casi Nunca	2	Casi Nunca	2	Casi Nunca	2	Casi Siempre	4	Casi Nunca	2	Casi Nunca	2	Casi Nunca	2	Nunca	1	Siempre	5	Casi Siempre	4	Nunca	1	Casi Siempre	4	Casi Nunca	2	Casi Siempre	4	Nunca
Sí	19	1	0	53	155	1.55	22.0604	6	0	2	Casi Siempre	4	Casi Siempre	4	Casi Siempre	4	Casi Siempre	4	Nunca	1	A veces	3	Nunca	1	Casi Siempre	4	Casi Siempre	4	Casi Siempre	4	Nunca	1	Casi Nunca	2	Casi Siempre	4	Casi Nunca	2	Casi Nunca	2	A veces	3	Casi Nunca	2	Casi Nunca	2	A veces	3	Casi Nunca
Sí	24	1	0	52	155	1.55	21.6441	6	0	3	A veces	3	Nunca	1	Nunca	1	Casi Nunca	2	A veces	3	Casi Nunca	2	A veces	3	A veces	3	A veces	3	Nunca	1	Siempre	5	A veces	3	A veces	3	Casi Siempre	4	A veces	3	A veces	3	A veces	3	A veces	3	Siempre	5	A veces
Sí	22	1	0	60	155	1.55	24.974	6	0	5	A veces	3	A veces	3	Casi Nunca	2	Casi Nunca	2	Nunca	1	Casi Nunca	2	Casi Siempre	4	Casi Nunca	2	Casi Siempre	4	Siempre	5	Nunca	1	A veces	3	A veces	3	A veces	3	A veces	3	Casi Nunca	2	Nunca	1	A veces	3	Siempre	5	Casi Siempre
Sí	19	1	0	55	155	1.55	22.8928	6	2	2	Nunca	1	Casi Nunca	2	Casi Nunca	2	Casi Nunca	2	Casi Nunca	2	Nunca	1	A veces	3	Casi Nunca	2	Casi Siempre	4	Casi Nunca	2	Casi Siempre	4	Casi Nunca	2	Casi Nunca	2	Casi Siempre	4	A veces	3	Casi Nunca	2	Casi Siempre	4	Casi Nunca	2	Casi Siempre	4	Nunca
Sí	18	1	0	50	156	1.56	20.5457	6	0	1	A veces	3	Siempre	5	Nunca	1	Casi Nunca	2	A veces	3	A veces	3	Nunca	1	A veces	3	A veces	3	Casi Nunca	2	A veces	3	Casi Siempre	4	A veces	3	Casi Siempre	4	A veces	3	A veces	3	Siempre	5	A veces	3	Nunca	1	Siempre
Sí	18	1	0	50	156	1.56	20.5457	6	0	2	Nunca	1	Casi Nunca	2	A veces	3	Nunca	1	Casi Nunca	2	Casi Nunca	2	Casi Nunca	2	Casi Nunca	2	Casi Nunca	2	Nunca	1	Siempre	5	A veces	3	Nunca	1	Siempre	5	A veces	3	A veces	3	A veces	3	A veces	3	Casi Siempre	4	Casi Nunca
Sí	24	1	0	65	156	1.56	26.7094	6	0	3	Nunca	1	Casi Nunca	2	Nunca	1	Nunca	1	Nunca	1	Casi Nunca	2	Nunca	1	Casi Nunca	2	Casi Nunca	2	Casi Nunca	2	A veces	3	Casi Nunca	2	Casi Nunca	2	A veces	3	Casi Nunca	2	Casi Nunca	2	Casi Nunca	2	A veces	3	A veces	3	Casi Nunca
Sí	26	1	0	48	156	1.56	19.7239	6	1	4	Nunca	1	Casi Nunca	2	Nunca	1	Nunca	1	Nunca	1	Casi Nunca	2	Nunca	1	Casi Nunca	2	Casi Nunca	2	Nunca	1	A veces	3	Casi Nunca	2	Casi Nunca	2	A veces	3	A veces	3	Casi Nunca	2	A veces	3	A veces	3	A veces	3	A veces
Sí	20	1	0	54	157	1.57	21.9076	6	0	4	Casi Nunca	2	Casi Siempre	4	A veces	3	A veces	3	Casi Nunca	2	Casi Siempre	4	A veces	3	A veces	3	A veces	3	Casi Siempre	4	Casi Nunca	2	Casi Siempre	4	A veces	3	Casi Nunca	2	A veces	3	A veces	3	A veces	3	A veces	3	Casi Siempre	4	A veces
Sí	21	1	0	57	157	1.57	23.1247	6	0	5	Casi Nunca	2	A veces	3	Casi Nunca	2	A veces	3	Casi Nunca	2	Casi Siempre	4	Nunca	1	Casi Nunca	2	Casi Nunca	2	Casi Nunca	2	Casi Nunca	2	Casi Siempre	4	Casi Siempre	4	A veces	3	A veces	3	A veces	3	Casi Nunca	2	A veces	3	Casi Nunca	2	A veces
Sí	24	1	0	55	157	1.57	22.3133	6	2	5	Casi Nunca	2	Casi Nunca	2	A veces	3	A veces	3	Casi Nunca	2	Casi Siempre	4	A veces	3	A veces	3	Casi Nunca	2	Nunca	1	A veces	3	Casi Siempre	4	Casi Nunca	2	Siempre	5	Casi Nunca	2	Casi Siempre	4	A veces	3	Casi Siempre	4	Casi Siempre	4	Casi Nunca
Sí	20	1	0	66	158	1.58	26.4381	6	0	2	Siempre	5	Siempre	5	A veces	3	A veces	3	Siempre	5	Casi Nunca	2	Siempre	5	Casi Siempre	4	Nunca	1	Siempre	5	A veces	3	A veces	3	Casi Siempre	4	Siempre	5	Casi Nunca	2	A veces	3	Casi Nunca	2	Nunca	1	Nunca	1	A veces
Sí	18	1	0	64	158	1.58	25.6369	6	0	2	Nunca	1	Casi Nunca	2	Casi Nunca	2	Casi Nunca	2	Casi Nunca	2	Casi Nunca	2	Nunca	1	Casi Nunca	2	Casi Siempre	4	Nunca	1	Casi Siempre	4	Casi Nunca	2	Casi Nunca	2	Siempre	5	Casi Siempre	4	Nunca	1	Casi Siempre	4	Casi Nunca	2	Casi Siempre	4	Nunca
Sí	19	1	0	57	159	1.59	22.5466	6	0	2	Casi Nunca	2	Casi Nunca	2	A veces	3	A veces	3	Casi Nunca	2	A veces	3	Casi Nunca	2	A veces	3	A veces	3	A veces	3	Casi Siempre	4	A veces	3	A veces	3	Casi Siempre	4	A veces	3	A veces	3	Casi Siempre	4	A veces	3	Casi Siempre	4	A veces
Sí	20	1	0	50	159	1.59	19.7777	6	0	4	A veces	3	Casi Siempre	4	Casi Siempre	4	Siempre	5	Casi Nunca	2	Casi Nunca	2	A veces	3	Casi Siempre	4	A veces	3	Casi Siempre	4	Casi Nunca	2	A veces	3	Casi Nunca	2	A veces	3	Casi Nunca	2	Casi Siempre	4	Casi Nunca	2	A veces	3	A veces	3	Nunca
Sí	17	1	0	64	160	1.6	25	6	0	1	A veces	3	A veces	3	Casi Siempre	4	Siempre	5	A veces	3	Casi Siempre	4	A veces	3	A veces	3	A veces	3	Nunca	1	Nunca	1	Casi Nunca	2	Casi Nunca	2	Siempre	5	Casi Siempre	4	A veces	3	A veces	3	Casi Nunca	2	A veces	3	Casi Nunca
Sí	18	1	0	60	160	1.6	23.4375	6	0	1	A veces	3	Casi Nunca	2	A veces	3	Casi Nunca	2	Casi Nunca	2	A veces	3	Casi Nunca	2	A veces	3	Casi Siempre	4	A veces	3	A veces	3	Casi Nunca	2	Casi Nunca	2	Casi Siempre	4	A veces	3	A veces	3	A veces	3	Casi Siempre	4	Casi Siempre	4	A veces
Sí	20	1	0	56	160	1.6	21.875	6	2	3	Casi Nunca	2	A veces	3	A veces	3	A veces	3	A veces	3	A veces	3	Casi Nunca	2	A veces	3	Casi Nunca	2	Casi Nunca	2	A veces	3	A veces	3	Casi Nunca	2	Casi Siempre	4	A veces	3	Casi Nunca	2	Casi Siempre	4	A veces	3	A veces	3	Casi Nunca
Sí	21	1	0	60	160	1.6	23.4375	6	2	3	Casi Nunca	2	Casi Nunca	2	Casi Nunca	2	Nunca	1	Casi Nunca	2	Casi Nunca	2	Nunca	1	A veces	3	Casi Siempre	4	Casi Nunca	2	A veces	3	A veces	3	Nunca	1	Siempre	5	Siempre	5	Casi Nunca	2	Casi Siempre	4	Nunca	1	A veces	3	Nunca
Sí	22	1	0	59	160	1.6	23.0469	6	2	3	A veces	3	Casi Siempre	4	A veces	3	A veces	3	Casi Siempre	4	Casi Siempre	4	A veces	3	Casi Siempre	4	Casi Nunca	2	Casi Siempre	4	Casi Nunca	2	Siempre	5	A veces	3	Casi Nunca	2	Casi Nunca	2	Casi Siempre	4	A veces	3	A veces	3	A veces	3	Casi Nunca
Sí	17	1	0	54	160	1.6	21.0937	6	1	1	A veces	3	Siempre	5	Casi Siempre	4	Casi Siempre	4	A veces	3	Casi Siempre	4	Casi Siempre	4	Casi Siempre	4	A veces	3	Casi Siempre	4	Nunca	1	Siempre	5	A veces	3	Nunca	1	Casi Nunca	2	Casi Nunca	2	Casi Nunca	2	A veces	3	A veces	3	A veces
Sí	17	0	0	60	160	1.6	23.4375	6	1	1	Casi Nunca	2	Casi Siempre	4	Nunca	1	A veces	3	Nunca	1	A veces	3	Casi Nunca	2	A veces	3	Casi Nunca	2	A veces	3	Casi Nunca	2	Casi Siempre	4	Casi Nunca	2	Casi Siempre	4	Casi Nunca	2	Casi Siempre	4	Casi Nunca	2	A veces	3	A veces	3	Casi Nunca
Sí	19	1	0	53	161	1.61	20.4467	6	1	4	Nunca	1	Casi Nunca	2	A veces	3	Casi Nunca	2	Casi Nunca	2	Casi Nunca	2	Casi Nunca	2	Casi Nunca	2	Casi Siempre	4	Casi Nunca	2	Casi Siempre	4	Casi Nunca	2	Nunca	1	Siempre	5	A veces	3	A veces	3	Casi Nunca	2	Casi Siempre	4	Casi Siempre	4	A veces
Sí	18	0	0	75	162	1.62	28.578	6	2	2	A veces	3	A veces	3	A veces	3	Casi Siempre	4	A veces	3	Casi Siempre	4	Casi Siempre	4	A veces	3	Casi Nunca	2	Casi Nunca	2	A veces	3	A veces	3	A veces	3	Casi Siempre	4	A veces	3	Casi Siempre	4	A veces	3	Casi Siempre	4	Casi Siempre	4	Casi Nunca
Sí	24	1	0	64	162	1.62	24.3865	6	2	4	Casi Siempre	4	Casi Siempre	4	Casi Siempre	4	Casi Siempre	4	Casi Siempre	4	Casi Siempre	4	Casi Siempre	4	Casi Siempre	4	Casi Siempre	4	Casi Siempre	4	Casi Siempre	4	Casi Siempre	4	Casi Siempre	4	Casi Siempre	4	Casi Siempre	4	Casi Siempre	4	Casi Siempre	4	Casi Siempre	4	Casi Siempre	4	Casi Siempre
Sí	19	1	0	56.5	163	1.63	21.2654	6	0	3	Nunca	1	Casi Nunca	2	Casi Nunca	2	Casi Nunca	2	Casi Nunca	2	A veces	3	Casi Nunca	2	Casi Nunca	2	A veces	3	Nunca	1	Casi Siempre	4	A veces	3	Nunca	1	Siempre	5	A veces	3	Casi Nunca	2	Siempre	5	A veces	3	A veces	3	Nunca
Sí	17	1	0	43	163	1.63	16.1843	6	0	2	A veces	3	A veces	3	Casi Siempre	4	Casi Nunca	2	A veces	3	A veces	3	A veces	3	A veces	3	Casi Nunca	2	A veces	3	Casi Nunca	2	Casi Nunca	2	Casi Nunca	2	A veces	3	Casi Nunca	2	Casi Nunca	2	A veces	3	Casi Siempre	4	A veces	3	Casi Nunca
Sí	23	0	0	65	163	1.63	24.4646	6	2	5	A veces	3	A veces	3	Casi Nunca	2	Casi Siempre	4	Nunca	1	A veces	3	Nunca	1	A veces	3	Casi Nunca	2	Siempre	5	Nunca	1	Casi Nunca	2	Nunca	1	A veces	3	A veces	3	A veces	3	Casi Nunca	2	A veces	3	Siempre	5	Siempre
Sí	21	1	0	72	163	1.63	27.0993	6	1	5	A veces	3	Casi Nunca	2	Nunca	1	Casi Nunca	2	Nunca	1	A veces	3	A veces	3	A veces	3	A veces	3	A veces	3	Casi Nunca	2	A veces	3	Nunca	1	Casi Siempre	4	A veces	3	Casi Nunca	2	Nunca	1	A veces	3	Casi Nunca	2	Nunca
Sí	16	1	0	64	164	1.64	23.7954	6	0	1	Nunca	1	A veces	3	A veces	3	Casi Nunca	2	Nunca	1	Nunca	1	Nunca	1	Nunca	1	Nunca	1	A veces	3	Casi Siempre	4	A veces	3	Nunca	1	Siempre	5	A veces	3	Nunca	1	Siempre	5	A veces	3	Siempre	5	Casi Siempre
Sí	17	1	0	100	164	1.64	37.1802	6	0	1	Casi Nunca	2	Casi Siempre	4	Casi Nunca	2	Siempre	5	A veces	3	Casi Siempre	4	A veces	3	Casi Siempre	4	Casi Nunca	2	Casi Nunca	2	Casi Siempre	4	Casi Siempre	4	Casi Nunca	2	A veces	3	Nunca	1	Casi Siempre	4	Casi Siempre	4	Casi Siempre	4	Casi Nunca	2	Casi Nunca
Sí	18	0	0	62	164	1.64	23.0518	6	2	1	A veces	3	Casi Siempre	4	A veces	3	Siempre	5	Nunca	1	A veces	3	Casi Nunca	2	Casi Siempre	4	Casi Nunca	2	Nunca	1	Siempre	5	Casi Siempre	4	A veces	3	Casi Siempre	4	A veces	3	Casi Siempre	4	A veces	3	Casi Nunca	2	Casi Siempre	4	Casi Nunca
Sí	17	0	0	65	164	1.64	24.1672	6	1	1	Casi Siempre	4	Siempre	5	A veces	3	Siempre	5	A veces	3	Siempre	5	Casi Siempre	4	Siempre	5	Casi Nunca	2	Casi Siempre	4	Casi Nunca	2	Siempre	5	Casi Siempre	4	Casi Nunca	2	Casi Nunca	2	Siempre	5	Casi Nunca	2	Siempre	5	A veces	3	Nunca
Sí	18	1	0	85	165	1.65	31.2213	6	0	1	Casi Nunca	2	Siempre	5	A veces	3	A veces	3	Siempre	5	A veces	3	Casi Siempre	4	Casi Nunca	2	A veces	3	Casi Siempre	4	Siempre	5	A veces	3	Casi Nunca	2	A veces	3	Casi Nunca	2	A veces	3	A veces	3	A veces	3	Nunca	1	Nunca
Sí	25	1	0	75	165	1.65	27.5482	6	0	4	Nunca	1	A veces	3	A veces	3	A veces	3	A veces	3	A veces	3	Casi Siempre	4	A veces	3	A veces	3	A veces	3	A veces	3	A veces	3	A veces	3	Casi Siempre	4	Casi Nunca	2	A veces	3	Casi Siempre	4	A veces	3	Casi Nunca	2	Casi Nunca
Sí	24	0	0	70	165	1.65	25.7117	6	2	5	Casi Nunca	2	Casi Siempre	4	Casi Nunca	2	Casi Siempre	4	A veces	3	Casi Siempre	4	A veces	3	Casi Siempre	4	Casi Nunca	2	Casi Siempre	4	Casi Nunca	2	A veces	3	Casi Siempre	4	Casi Nunca	2	Casi Nunca	2	Casi Siempre	4	A veces	3	A veces	3	A veces	3	Nunca
Sí	24	0	0	78	165	1.65	28.6501	6	2	6	Casi Siempre	4	Casi Siempre	4	Siempre	5	Casi Siempre	4	Siempre	5	Casi Siempre	4	Siempre	5	Casi Siempre	4	Casi Siempre	4	Casi Siempre	4	Casi Siempre	4	Casi Siempre	4	Siempre	5	Casi Siempre	4	Casi Siempre	4	Siempre	5	Casi Siempre	4	Casi Siempre	4	Siempre	5	Casi Siempre
Sí	20	1	0	58	165	1.65	21.3039	6	1	3	Nunca	1	Casi Nunca	2	Casi Nunca	2	A veces	3	Nunca	1	Casi Nunca	2	Nunca	1	Casi Nunca	2	Casi Siempre	4	A veces	3	Casi Siempre	4	Casi Nunca	2	Casi Nunca	2	Siempre	5	A veces	3	Casi Nunca	2	Casi Siempre	4	Casi Nunca	2	Siempre	5	Nunca
Sí	22	1	0	61	165	1.65	22.4059	6	1	5	Casi Nunca	2	A veces	3	A veces	3	Nunca	1	Nunca	1	Nunca	1	Nunca	1	A veces	3	Casi Nunca	2	Nunca	1	Siempre	5	Casi Nunca	2	Nunca	1	Siempre	5	A veces	3	A veces	3	Casi Nunca	2	Casi Nunca	2	Siempre	5	Casi Nunca
Sí	26	0	0	60	166	1.66	21.7738	6	2	5	Casi Siempre	4	Casi Siempre	4	Casi Siempre	4	Casi Siempre	4	Casi Nunca	2	A veces	3	Siempre	5	Casi Siempre	4	A veces	3	Casi Siempre	4	Siempre	5	Casi Siempre	4	A veces	3	A veces	3	A veces	3	A veces	3	A veces	3	A veces	3	Casi Siempre	4	Casi Siempre
Sí	22	0	0	70	166	1.66	25.4028	6	2	4	Casi Siempre	4	Siempre	5	Casi Siempre	4	Casi Siempre	4	Siempre	5	Casi Siempre	4	Siempre	5	Casi Siempre	4	Siempre	5	Casi Siempre	4	Casi Siempre	4	Siempre	5	Siempre	5	Casi Siempre	4	Casi Siempre	4	Siempre	5	Casi Siempre	4	Siempre	5	Casi Siempre	4	Siempre
Sí	17	1	0	59	166	1.66	21.4109	6	1	1	Casi Nunca	2	Casi Nunca	2	Casi Nunca	2	Nunca	1	Nunca	1	Casi Nunca	2	Nunca	1	A veces	3	Casi Siempre	4	Casi Nunca	2	Casi Siempre	4	Casi Nunca	2	A veces	3	Siempre	5	A veces	3	Casi Nunca	2	A veces	3	Casi Nunca	2	Siempre	5	Casi Nunca
Sí	23	1	0	75.5	166	1.66	27.3988	6	1	7	A veces	3	A veces	3	Casi Nunca	2	Casi Nunca	2	Casi Nunca	2	Casi Nunca	2	Nunca	1	Casi Nunca	2	A veces	3	A veces	3	A veces	3	A veces	3	A veces	3	A veces	3	A veces	3	A veces	3	A veces	3	A veces	3	A veces	3	A veces
Sí	21	0	0	56	167	1.67	20.0796	6	0	2	Casi Nunca	2	Casi Nunca	2	A veces	3	Casi Nunca	2	Nunca	1	A veces	3	Casi Nunca	2	Casi Nunca	2	A veces	3	Casi Siempre	4	Casi Nunca	2	A veces	3	Casi Nunca	2	Casi Siempre	4	Casi Siempre	4	A veces	3	Casi Siempre	4	Casi Nunca	2	Casi Siempre	4	Nunca
Sí	28	1	1	62	167	1.67	22.231	6	0	4	Casi Siempre	4	Casi Siempre	4	A veces	3	A veces	3	Nunca	1	Casi Siempre	4	Nunca	1	Casi Siempre	4	A veces	3	Nunca	1	Siempre	5	A veces	3	Nunca	1	A veces	3	A veces	3	A veces	3	A veces	3	A veces	3	Siempre	5	Nunca
Sí	20	1	0	63	167	1.67	22.5896	6	2	3	Nunca	1	Nunca	1	Casi Nunca	2	Casi Nunca	2	Nunca	1	Casi Nunca	2	Casi Nunca	2	Casi Nunca	2	Siempre	5	Nunca	1	Siempre	5	Nunca	1	Nunca	1	Siempre	5	Siempre	5	Casi Nunca	2	Siempre	5	Casi Nunca	2	Siempre	5	Casi Nunca
Sí	20	1	0	57	167	1.67	20.4382	6	1	2	Casi Siempre	4	Casi Siempre	4	Casi Nunca	2	A veces	3	Casi Nunca	2	Casi Nunca	2	Casi Nunca	2	Casi Siempre	4	Casi Siempre	4	Casi Nunca	2	Casi Nunca	2	A veces	3	A veces	3	Casi Siempre	4	Casi Siempre	4	Casi Siempre	4	A veces	3	A veces	3	A veces	3	Casi Nunca
Sí	23	0	0	70	168	1.68	24.8016	6	1	4	Casi Siempre	4	Casi Siempre	4	A veces	3	Casi Siempre	4	A veces	3	Casi Siempre	4	A veces	3	A veces	3	Casi Nunca	2	A veces	3	Casi Nunca	2	Casi Siempre	4	A veces	3	Casi Nunca	2	Casi Nunca	2	Casi Siempre	4	Casi Nunca	2	A veces	3	Casi Siempre	4	A veces
Sí	24	0	0	76	169	1.69	26.6097	6	2	6	Siempre	5	Casi Siempre	4	Siempre	5	Casi Siempre	4	Siempre	5	Casi Siempre	4	Casi Siempre	4	Casi Siempre	4	Casi Siempre	4	Siempre	5	Casi Siempre	4	Casi Siempre	4	Casi Siempre	4	Casi Siempre	4	Casi Siempre	4	Siempre	5	A veces	3	A veces	3	Casi Nunca	2	Nunca
Sí	23	0	0	68	169	1.69	23.8087	6	1	5	Casi Nunca	2	A veces	3	Nunca	1	A veces	3	Casi Nunca	2	A veces	3	Casi Nunca	2	A veces	3	Casi Nunca	2	Casi Nunca	2	Casi Nunca	2	A veces	3	Nunca	1	A veces	3	Casi Nunca	2	A veces	3	A veces	3	A veces	3	A veces	3	Siempre
Sí	25	0	0	86	169	1.69	30.111	6	2	5	Casi Siempre	4	Siempre	5	Casi Siempre	4	A veces	3	Siempre	5	Casi Siempre	4	A veces	3	Siempre	5	A veces	3	Siempre	5	A veces	3	Casi Siempre	4	Siempre	5	A veces	3	Casi Siempre	4	A veces	3	Siempre	5	Casi Siempre	4	Casi Siempre	4	A veces
Sí	20	1	0	68	170	1.7	23.5294	6	0	3	A veces	3	Casi Siempre	4	Casi Nunca	2	Casi Siempre	4	Casi Nunca	2	A veces	3	A veces	3	A veces	3	Casi Nunca	2	A veces	3	Casi Nunca	2	Casi Siempre	4	Casi Nunca	2	Siempre	5	A veces	3	A veces	3	Casi Nunca	2	A veces	3	Casi Siempre	4	Siempre
Sí	23	0	0	75	170	1.7	25.9516	6	0	3	A veces	3	A veces	3	Casi Nunca	2	Casi Nunca	2	A veces	3	Casi Nunca	2	Nunca	1	Casi Nunca	2	Nunca	1	Nunca	1	Casi Nunca	2	Casi Nunca	2	Casi Nunca	2	Casi Nunca	2	Casi Nunca	2	Casi Nunca	2	Casi Nunca	2	Nunca	1	Casi Nunca	2	Casi Nunca
Sí	20	0	0	61	170	1.7	21.1073	6	0	4	Nunca	1	A veces	3	Nunca	1	Casi Siempre	4	Casi Siempre	4	Casi Nunca	2	Casi Siempre	4	A veces	3	Casi Nunca	2	Casi Nunca	2	A veces	3	Casi Nunca	2	A veces	3	Casi Siempre	4	Casi Siempre	4	A veces	3	Casi Siempre	4	A veces	3	A veces	3	Nunca
Sí	17	1	0	55	170	1.7	19.0311	6	0	1	Nunca	1	Casi Nunca	2	Casi Nunca	2	Casi Nunca	2	Nunca	1	Casi Nunca	2	A veces	3	Casi Nunca	2	A veces	3	Casi Nunca	2	A veces	3	Casi Nunca	2	Nunca	1	Casi Nunca	2	Casi Nunca	2	Casi Nunca	2	A veces	3	Casi Nunca	2	Nunca	1	Casi Nunca
Sí	40	1	1	80	170	1.7	27.6817	6	0	5	Siempre	5	Casi Nunca	2	Casi Nunca	2	Casi Nunca	2	Casi Nunca	2	Casi Siempre	4	Nunca	1	Casi Nunca	2	Casi Nunca	2	Siempre	5	Casi Nunca	2	Casi Siempre	4	Casi Siempre	4	Casi Nunca	2	Casi Nunca	2	Casi Nunca	2	Casi Nunca	2	Casi Nunca	2	Siempre	5	Casi Nunca
Sí	23	0	0	70	170	1.7	24.2215	6	1	6	Casi Siempre	4	A veces	3	A veces	3	A veces	3	Casi Nunca	2	Casi Siempre	4	A veces	3	Casi Siempre	4	A veces	3	Siempre	5	Casi Nunca	2	A veces	3	Casi Siempre	4	Casi Nunca	2	Casi Nunca	2	A veces	3	Casi Nunca	2	Casi Siempre	4	A veces	3	A veces
Sí	25	0	0	86	170	1.7	29.7578	6	1	7	Siempre	5	Casi Siempre	4	Siempre	5	Casi Siempre	4	Casi Siempre	4	Siempre	5	Siempre	5	Casi Siempre	4	Siempre	5	Casi Siempre	4	Casi Siempre	4	Casi Siempre	4	Casi Siempre	4	A veces	3	Casi Siempre	4	Siempre	5	Casi Siempre	4	Casi Siempre	4	Casi Siempre	4	Casi Siempre
Sí	24	0	0	81	170	1.7	28.0277	6	2	6	Siempre	5	Casi Siempre	4	A veces	3	A veces	3	A veces	3	A veces	3	Casi Siempre	4	Siempre	5	Siempre	5	Siempre	5	Siempre	5	Casi Siempre	4	Siempre	5	Casi Siempre	4	Casi Siempre	4	Siempre	5	Casi Siempre	4	A veces	3	Casi Siempre	4	Siempre
Sí	24	0	0	81	170	1.7	28.0277	6	2	6	Siempre	5	Casi Siempre	4	A veces	3	A veces	3	A veces	3	A veces	3	Casi Siempre	4	Siempre	5	Siempre	5	Siempre	5	Siempre	5	Casi Siempre	4	Siempre	5	Casi Siempre	4	Casi Siempre	4	Siempre	5	Casi Siempre	4	A veces	3	Casi Siempre	4	Siempre
Sí	19	0	0	61	171	1.71	20.8611	6	0	4	Casi Nunca	2	Casi Siempre	4	Casi Nunca	2	A veces	3	Casi Nunca	2	A veces	3	Nunca	1	A veces	3	A veces	3	Casi Siempre	4	A veces	3	Casi Siempre	4	Casi Nunca	2	Casi Siempre	4	A veces	3	A veces	3	A veces	3	Casi Nunca	2	Casi Siempre	4	Casi Nunca
Sí	20	0	0	65	171	1.71	22.2291	6	2	2	Casi Nunca	2	A veces	3	Nunca	1	Casi Siempre	4	Nunca	1	Casi Nunca	2	Casi Siempre	4	Casi Siempre	4	A veces	3	Casi Nunca	2	Nunca	1	Casi Siempre	4	Casi Nunca	2	Casi Nunca	2	Casi Siempre	4	Casi Siempre	4	Casi Siempre	4	Casi Nunca	2	Siempre	5	A veces
Sí	24	0	0	82	171	1.71	28.0428	6	2	6	Casi Siempre	4	Siempre	5	Casi Siempre	4	A veces	3	Casi Siempre	4	A veces	3	Siempre	5	Casi Siempre	4	A veces	3	Siempre	5	Casi Siempre	4	A veces	3	Siempre	5	Casi Siempre	4	A veces	3	Casi Siempre	4	Siempre	5	A veces	3	Casi Siempre	4	Casi Siempre
Sí	19	0	0	55	173	1.73	18.3768	6	2	4	Casi Nunca	2	A veces	3	Casi Siempre	4	Casi Nunca	2	A veces	3	Casi Nunca	2	Nunca	1	Casi Nunca	2	Casi Nunca	2	A veces	3	A veces	3	A veces	3	A veces	3	Casi Siempre	4	A veces	3	Casi Siempre	4	Casi Siempre	4	Casi Nunca	2	A veces	3	Nunca
Sí	19	0	0	80	175	1.75	26.1224	6	2	2	Casi Nunca	2	Casi Siempre	4	Casi Siempre	4	Casi Siempre	4	Casi Siempre	4	Casi Nunca	2	Casi Nunca	2	Casi Siempre	4	Casi Nunca	2	Casi Nunca	2	A veces	3	A veces	3	A veces	3	Casi Siempre	4	Casi Nunca	2	Casi Siempre	4	Casi Siempre	4	Casi Nunca	2	Nunca	1	Nunca
Sí	20	0	0	73	175	1.75	23.8367	6	2	4	A veces	3	A veces	3	Casi Nunca	2	Casi Siempre	4	Casi Nunca	2	A veces	3	Casi Nunca	2	A veces	3	A veces	3	Casi Nunca	2	A veces	3	Casi Siempre	4	Nunca	1	Siempre	5	A veces	3	Casi Siempre	4	A veces	3	A veces	3	Casi Siempre	4	Nunca
Sí	20	0	0	63	175	1.75	20.5714	6	1	4	Siempre	5	Casi Siempre	4	Siempre	5	Casi Siempre	4	A veces	3	Siempre	5	A veces	3	Casi Siempre	4	A veces	3	Siempre	5	Nunca	1	Casi Siempre	4	Casi Siempre	4	A veces	3	A veces	3	A veces	3	Casi Nunca	2	Siempre	5	A veces	3	A veces
Sí	20	0	0	72	176	1.76	23.2438	6	2	3	Casi Nunca	2	Casi Siempre	4	A veces	3	Casi Siempre	4	Casi Nunca	2	A veces	3	Casi Nunca	2	Casi Siempre	4	A veces	3	Casi Nunca	2	A veces	3	A veces	3	A veces	3	Casi Siempre	4	Casi Nunca	2	Casi Siempre	4	Casi Nunca	2	A veces	3	Casi Siempre	4	Casi Nunca
Sí	24	0	0	83	177	1.77	26.493	6	2	3	A veces	3	Casi Nunca	2	A veces	3	Casi Siempre	4	Nunca	1	A veces	3	Nunca	1	Casi Nunca	2	A veces	3	Casi Siempre	4	A veces	3	A veces	3	A veces	3	Siempre	5	A veces	3	A veces	3	A veces	3	A veces	3	Siempre	5	Casi Nunca
Sí	24	0	0	75	177	1.77	23.9395	6	2	4	A veces	3	Siempre	5	Siempre	5	Siempre	5	Casi Siempre	4	Siempre	5	A veces	3	Siempre	5	Casi Nunca	2	Casi Siempre	4	Casi Nunca	2	Casi Siempre	4	A veces	3	Casi Nunca	2	Casi Nunca	2	Siempre	5	Casi Nunca	2	Casi Siempre	4	Casi Nunca	2	Casi Nunca
Sí	21	0	0	87	178	1.78	27.4587	6	0	4	Casi Nunca	2	Nunca	1	Casi Nunca	2	Nunca	1	Casi Nunca	2	Nunca	1	Casi Nunca	2	Nunca	1	Casi Nunca	2	Nunca	1	Casi Nunca	2	Nunca	1	Casi Nunca	2	Nunca	1	Casi Nunca	2	Nunca	1	Casi Nunca	2	Nunca	1	Casi Nunca	2	Nunca
Sí	23	0	0	59	178	1.78	18.6214	6	2	1	Nunca	1	Casi Siempre	4	A veces	3	Nunca	1	Nunca	1	Casi Nunca	2	Nunca	1	Casi Nunca	2	A veces	3	Casi Nunca	2	Siempre	5	A veces	3	A veces	3	Siempre	5	Casi Nunca	2	Nunca	1	Casi Siempre	4	Casi Nunca	2	Siempre	5	Nunca
Sí	23	0	0	90	180	1.8	27.7778	6	1	7	Nunca	1	Casi Siempre	4	Casi Siempre	4	Casi Siempre	4	Nunca	1	Casi Siempre	4	Nunca	1	Casi Siempre	4	A veces	3	Casi Siempre	4	Nunca	1	A veces	3	Nunca	1	Nunca	1	Casi Nunca	2	A veces	3	Siempre	5	Casi Nunca	2	Casi Siempre	4	A veces
Sí	19	0	0	71	183	1.83	21.201	6	2	3	Nunca	1	Nunca	1	Nunca	1	Nunca	1	Nunca	1	Nunca	1	Nunca	1	Casi Nunca	2	Casi Siempre	4	Nunca	1	Siempre	5	Casi Nunca	2	Nunca	1	Siempre	5	Siempre	5	Nunca	1	Siempre	5	Casi Nunca	2	Casi Siempre	4	Nunca
Sí	18	0	0	90	187	1.87	25.7371	6	0	2	A veces	3	Siempre	5	Casi Nunca	2	Siempre	5	Siempre	5	Siempre	5	Siempre	5	Siempre	5	Casi Siempre	4	Casi Siempre	4	Casi Nunca	2	Casi Siempre	4	A veces	3	A veces	3	Casi Nunca	2	Casi Siempre	4	Casi Nunca	2	Casi Siempre	4	Nunca	1	Nunca
Sí	18	1	0	56	156	1.56	23.0112	6	0	2	Casi Siempre	4	Siempre	5	A veces	3	Casi Siempre	4	Casi Siempre	4	Casi Siempre	4	A veces	3	Casi Siempre	4	Casi Nunca	2	Casi Siempre	4	Casi Siempre	4	A veces	3	Siempre	5	Nunca	1	A veces	3	A veces	3	Casi Nunca	2	Casi Nunca	2	Casi Siempre	4	Casi Nunca
Sí	20	0	0	76	165	1.65	27.9155	6	0	3	A veces	3	Siempre	5	Nunca	1	A veces	3	Nunca	1	Casi Nunca	2	Nunca	1	Casi Siempre	4	Nunca	1	Casi Siempre	4	Nunca	1	Casi Siempre	4	Casi Siempre	4	Siempre	5	Nunca	1	Siempre	5	Casi Siempre	4	Siempre	5	Siempre	5	Siempre
Sí	19	0	0	68	167	1.67	24.3824	6	0	3	A veces	3	A veces	3	Casi Siempre	4	A veces	3	Nunca	1	A veces	3	Casi Nunca	2	A veces	3	A veces	3	Casi Siempre	4	Casi Siempre	4	Casi Siempre	4	Casi Siempre	4	A veces	3	A veces	3	A veces	3	A veces	3	A veces	3	A veces	3	A veces
Sí	19	1	0	54	169	1.69	18.9069	6	0	3	A veces	3	Casi Siempre	4	Siempre	5	Casi Nunca	2	Siempre	5	A veces	3	Casi Nunca	2	A veces	3	A veces	3	Casi Siempre	4	A veces	3	A veces	3	Casi Nunca	2	Casi Siempre	4	A veces	3	A veces	3	A veces	3	Casi Nunca	2	Casi Nunca	2	Casi Siempre
Sí	18	0	0	80	170	1.7	27.6817	6	0	2	Nunca	1	A veces	3	A veces	3	Casi Nunca	2	Siempre	5	Casi Nunca	2	Casi Nunca	2	A veces	3	A veces	3	Nunca	1	A veces	3	A veces	3	Nunca	1	A veces	3	A veces	3	Casi Siempre	4	A veces	3	A veces	3	A veces	3	Casi Siempre
Sí	20	1	0	41.5	149	1.49	18.6929	7	0	4	Nunca	1	Casi Nunca	2	Casi Nunca	2	Nunca	1	Casi Nunca	2	Casi Nunca	2	Nunca	1	Nunca	1	Siempre	5	Nunca	1	Siempre	5	Casi Nunca	2	Nunca	1	Siempre	5	Siempre	5	Nunca	1	Siempre	5	Casi Nunca	2	Casi Siempre	4	Nunca
Sí	18	1	0	42	150	1.5	18.6667	7	0	1	A veces	3	Siempre	5	Siempre	5	Casi Siempre	4	A veces	3	Casi Siempre	4	Casi Nunca	2	Siempre	5	Casi Nunca	2	Siempre	5	Nunca	1	Casi Siempre	4	Casi Nunca	2	Nunca	1	Casi Nunca	2	Casi Siempre	4	Casi Nunca	2	Siempre	5	Nunca	1	Nunca
Sí	24	1	0	51	150	1.5	22.6667	7	2	3	Nunca	1	A veces	3	Casi Nunca	2	A veces	3	Casi Nunca	2	Casi Nunca	2	Casi Nunca	2	Casi Nunca	2	Casi Siempre	4	Nunca	1	Siempre	5	A veces	3	A veces	3	Casi Siempre	4	Casi Siempre	4	Casi Nunca	2	A veces	3	Casi Nunca	2	Casi Siempre	4	Casi Nunca
Sí	24	1	0	50	150	1.5	22.2222	7	2	3	Nunca	1	Nunca	1	Nunca	1	Casi Nunca	2	A veces	3	Casi Nunca	2	A veces	3	Casi Nunca	2	Casi Nunca	2	A veces	3	A veces	3	Casi Nunca	2	Casi Nunca	2	A veces	3	A veces	3	A veces	3	Casi Siempre	4	Casi Siempre	4	A veces	3	Nunca
Sí	20	1	0	57	152	1.52	24.6711	7	0	1	Nunca	1	Casi Siempre	4	Casi Nunca	2	A veces	3	Siempre	5	A veces	3	A veces	3	Casi Siempre	4	A veces	3	Casi Siempre	4	A veces	3	Casi Siempre	4	Casi Nunca	2	Siempre	5	A veces	3	Casi Siempre	4	A veces	3	Casi Siempre	4	Casi Nunca	2	Casi Nunca
Sí	20	1	0	52	152	1.52	22.5069	7	0	4	Siempre	5	Casi Siempre	4	A veces	3	A veces	3	Siempre	5	A veces	3	Siempre	5	A veces	3	A veces	3	Nunca	1	A veces	3	A veces	3	A veces	3	A veces	3	Nunca	1	A veces	3	A veces	3	Nunca	1	Nunca	1	Siempre
Sí	17	1	0	55	154	1.54	23.1911	7	0	1	A veces	3	A veces	3	Casi Siempre	4	A veces	3	Casi Nunca	2	A veces	3	Casi Siempre	4	A veces	3	Casi Siempre	4	Casi Nunca	2	A veces	3	Casi Siempre	4	A veces	3	A veces	3	Casi Siempre	4	Casi Siempre	4	Casi Nunca	2	A veces	3	Casi Siempre	4	A veces
Sí	19	1	0	73	154	1.54	30.7809	7	0	3	Casi Nunca	2	Casi Nunca	2	Casi Nunca	2	Casi Nunca	2	Nunca	1	Casi Nunca	2	Casi Nunca	2	Casi Siempre	4	Casi Siempre	4	Casi Siempre	4	Casi Siempre	4	Casi Nunca	2	Casi Nunca	2	Siempre	5	Siempre	5	Casi Siempre	4	Casi Siempre	4	Casi Siempre	4	Siempre	5	Casi Nunca
Sí	41	1	1	83	154	1.54	34.9975	7	0	4	Casi Nunca	2	Casi Nunca	2	Casi Nunca	2	Casi Nunca	2	Casi Nunca	2	Casi Nunca	2	Casi Nunca	2	Casi Nunca	2	Casi Siempre	4	Casi Nunca	2	Casi Siempre	4	Casi Nunca	2	Casi Nunca	2	Nunca	1	Casi Siempre	4	A veces	3	Casi Siempre	4	Casi Siempre	4	Casi Siempre	4	Casi Nunca
Sí	22	1	0	59	154	1.54	24.8777	7	1	7	A veces	3	Siempre	5	Casi Nunca	2	Casi Nunca	2	Nunca	1	Siempre	5	Casi Siempre	4	Siempre	5	Casi Siempre	4	A veces	3	Casi Nunca	2	Siempre	5	Nunca	1	Siempre	5	A veces	3	Casi Siempre	4	A veces	3	Casi Siempre	4	Siempre	5	Siempre
Sí	24	1	0	75	156	1.56	30.8185	7	0	5	A veces	3	A veces	3	A veces	3	Casi Nunca	2	Nunca	1	Casi Nunca	2	A veces	3	A veces	3	A veces	3	A veces	3	Casi Siempre	4	A veces	3	A veces	3	Casi Siempre	4	A veces	3	A veces	3	Casi Siempre	4	Casi Nunca	2	Casi Siempre	4	Nunca
Sí	18	1	0	53	157	1.57	21.5019	7	0	2	Nunca	1	Casi Nunca	2	A veces	3	A veces	3	Casi Nunca	2	A veces	3	Nunca	1	Casi Nunca	2	Casi Nunca	2	Siempre	5	Casi Siempre	4	A veces	3	A veces	3	Siempre	5	Siempre	5	Casi Nunca	2	Casi Nunca	2	Nunca	1	Casi Nunca	2	Nunca
Sí	19	1	0	63	157	1.57	25.5588	7	2	2	A veces	3	Casi Nunca	2	Casi Nunca	2	Nunca	1	Nunca	1	Nunca	1	Nunca	1	Nunca	1	Nunca	1	Nunca	1	Nunca	1	Nunca	1	Nunca	1	Nunca	1	Nunca	1	Nunca	1	Siempre	5	Nunca	1	Siempre	5	Casi Siempre
Sí	19	1	0	57	159	1.59	22.5466	7	0	4	A veces	3	Casi Siempre	4	A veces	3	Siempre	5	A veces	3	Casi Siempre	4	A veces	3	Casi Siempre	4	Nunca	1	Casi Siempre	4	A veces	3	Siempre	5	Siempre	5	A veces	3	Casi Nunca	2	Siempre	5	A veces	3	A veces	3	A veces	3	Nunca
Sí	18	1	0	55	159	1.59	21.7555	7	2	2	Nunca	1	Casi Siempre	4	Casi Siempre	4	Siempre	5	Casi Siempre	4	Siempre	5	A veces	3	Casi Siempre	4	Siempre	5	Nunca	1	Casi Siempre	4	Casi Siempre	4	Nunca	1	Siempre	5	Nunca	1	Siempre	5	Siempre	5	A veces	3	Nunca	1	Nunca
Sí	18	1	0	59	160	1.6	23.0469	7	0	1	Nunca	1	Nunca	1	Casi Nunca	2	Nunca	1	A veces	3	A veces	3	Nunca	1	Nunca	1	Nunca	1	Casi Nunca	2	Casi Nunca	2	Nunca	1	Siempre	5	Siempre	5	A veces	3	Nunca	1	Siempre	5	A veces	3	A veces	3	Nunca
Sí	22	1	0	58	160	1.6	22.6562	7	0	3	Siempre	5	Siempre	5	Casi Siempre	4	Casi Siempre	4	Nunca	1	Casi Nunca	2	Nunca	1	Siempre	5	Nunca	1	Siempre	5	Nunca	1	A veces	3	Nunca	1	Casi Siempre	4	Nunca	1	Siempre	5	Nunca	1	A veces	3	Nunca	1	Siempre
Sí	19	1	0	56	160	1.6	21.875	7	2	1	Casi Nunca	2	Casi Nunca	2	A veces	3	A veces	3	Nunca	1	Casi Nunca	2	Casi Nunca	2	Casi Nunca	2	A veces	3	Casi Nunca	2	Casi Siempre	4	A veces	3	A veces	3	Siempre	5	Casi Nunca	2	Casi Siempre	4	A veces	3	Casi Nunca	2	Casi Siempre	4	Nunca
Sí	20	1	0	60	160	1.6	23.4375	7	2	3	Nunca	1	A veces	3	A veces	3	A veces	3	Casi Nunca	2	Casi Nunca	2	Nunca	1	A veces	3	A veces	3	Nunca	1	Casi Siempre	4	A veces	3	Casi Nunca	2	A veces	3	A veces	3	A veces	3	A veces	3	A veces	3	Siempre	5	Casi Nunca
Sí	19	0	0	60	160	1.6	23.4375	7	1	3	Nunca	1	A veces	3	Casi Nunca	2	A veces	3	Nunca	1	Casi Nunca	2	Nunca	1	A veces	3	Casi Siempre	4	Nunca	1	Siempre	5	Casi Nunca	2	Nunca	1	Siempre	5	Casi Siempre	4	Casi Nunca	2	Casi Siempre	4	Casi Nunca	2	Siempre	5	Nunca
Sí	20	1	0	58	160	1.6	22.6562	7	1	5	Casi Siempre	4	Casi Nunca	2	Casi Siempre	4	A veces	3	A veces	3	A veces	3	Casi Siempre	4	A veces	3	A veces	3	Casi Nunca	2	A veces	3	A veces	3	Casi Nunca	2	Siempre	5	A veces	3	A veces	3	Casi Nunca	2	Siempre	5	Casi Siempre	4	Casi Siempre
Sí	23	1	0	55	160	1.6	21.4844	7	1	6	Casi Nunca	2	A veces	3	Casi Nunca	2	Casi Siempre	4	A veces	3	A veces	3	Casi Nunca	2	Casi Siempre	4	Casi Nunca	2	A veces	3	Casi Nunca	2	A veces	3	Casi Nunca	2	A veces	3	Casi Nunca	2	Casi Nunca	2	Casi Nunca	2	A veces	3	A veces	3	A veces
Sí	18	1	0	60	161	1.61	23.1473	7	0	2	Casi Nunca	2	A veces	3	Casi Nunca	2	A veces	3	A veces	3	A veces	3	Casi Nunca	2	A veces	3	A veces	3	Nunca	1	A veces	3	A veces	3	A veces	3	Casi Siempre	4	Casi Nunca	2	Casi Siempre	4	Casi Nunca	2	A veces	3	A veces	3	A veces
Sí	22	0	0	70	163	1.63	26.3465	7	0	4	A veces	3	Siempre	5	A veces	3	A veces	3	Casi Siempre	4	Casi Nunca	2	Siempre	5	A veces	3	A veces	3	Casi Nunca	2	Casi Nunca	2	A veces	3	A veces	3	Casi Nunca	2	Casi Nunca	2	Casi Nunca	2	A veces	3	Siempre	5	Casi Nunca	2	Casi Nunca
Sí	21	1	0	61	164	1.64	22.68	7	0	4	Casi Nunca	2	Casi Siempre	4	Siempre	5	Casi Siempre	4	Casi Siempre	4	Casi Siempre	4	A veces	3	Casi Siempre	4	Casi Nunca	2	Nunca	1	A veces	3	Casi Siempre	4	Casi Nunca	2	Casi Siempre	4	Nunca	1	A veces	3	A veces	3	Casi Siempre	4	Casi Nunca	2	Casi Nunca
Sí	33	1	0	74	164	1.64	27.5134	7	0	4	Casi Nunca	2	A veces	3	A veces	3	A veces	3	Casi Nunca	2	A veces	3	Casi Nunca	2	A veces	3	A veces	3	A veces	3	Casi Nunca	2	A veces	3	A veces	3	A veces	3	Casi Nunca	2	A veces	3	A veces	3	A veces	3	Siempre	5	Nunca
Sí	20	1	0	49	164	1.64	18.2183	7	1	5	Nunca	1	Casi Siempre	4	A veces	3	A veces	3	Casi Nunca	2	Casi Nunca	2	Casi Nunca	2	A veces	3	A veces	3	Nunca	1	Nunca	1	Casi Nunca	2	Casi Nunca	2	A veces	3	Casi Nunca	2	A veces	3	Casi Nunca	2	A veces	3	Casi Siempre	4	Casi Siempre
Sí	19	1	0	65	165	1.65	23.8751	7	0	3	Casi Nunca	2	A veces	3	Casi Nunca	2	Casi Nunca	2	Nunca	1	Casi Nunca	2	Nunca	1	Casi Nunca	2	Casi Nunca	2	Nunca	1	Casi Siempre	4	Casi Nunca	2	Nunca	1	Siempre	5	A veces	3	Nunca	1	Casi Siempre	4	Casi Siempre	4	Siempre	5	A veces
Sí	19	1	0	50	165	1.65	18.3655	7	2	2	A veces	3	A veces	3	Casi Siempre	4	Casi Siempre	4	Casi Siempre	4	Casi Siempre	4	Nunca	1	A veces	3	A veces	3	Nunca	1	Casi Siempre	4	Casi Siempre	4	A veces	3	Casi Siempre	4	A veces	3	A veces	3	Casi Nunca	2	Casi Nunca	2	Casi Nunca	2	Nunca
Sí	24	1	0	50	165	1.65	18.3655	7	1	5	Casi Nunca	2	A veces	3	Casi Nunca	2	Casi Siempre	4	Casi Nunca	2	A veces	3	Casi Siempre	4	Siempre	5	Casi Nunca	2	Nunca	1	Casi Nunca	2	Casi Siempre	4	Casi Nunca	2	Casi Siempre	4	Nunca	1	Siempre	5	A veces	3	A veces	3	A veces	3	A veces
Sí	18	1	0	61	167	1.67	21.8724	7	0	1	Nunca	1	Casi Nunca	2	A veces	3	Nunca	1	A veces	3	A veces	3	A veces	3	Nunca	1	Nunca	1	Nunca	1	Casi Siempre	4	Casi Siempre	4	Nunca	1	Casi Siempre	4	A veces	3	Nunca	1	A veces	3	A veces	3	Casi Nunca	2	Nunca
Sí	17	0	0	72	168	1.68	25.5102	7	2	2	Casi Siempre	4	Casi Siempre	4	A veces	3	A veces	3	Casi Siempre	4	Casi Siempre	4	A veces	3	Siempre	5	A veces	3	Casi Siempre	4	Casi Siempre	4	Siempre	5	Casi Siempre	4	Casi Siempre	4	Casi Siempre	4	Siempre	5	Casi Siempre	4	Casi Siempre	4	Casi Siempre	4	A veces
Sí	20	1	0	56	168	1.68	19.8413	7	1	4	Casi Nunca	2	A veces	3	Nunca	1	Nunca	1	Nunca	1	Nunca	1	Nunca	1	Nunca	1	Nunca	1	Nunca	1	Nunca	1	Nunca	1	A veces	3	A veces	3	A veces	3	A veces	3	Nunca	1	A veces	3	Siempre	5	A veces
Sí	24	0	0	60	168	1.68	21.2585	7	1	6	Nunca	1	A veces	3	Nunca	1	Casi Siempre	4	Nunca	1	Casi Nunca	2	Casi Nunca	2	Casi Nunca	2	A veces	3	Casi Siempre	4	Casi Siempre	4	A veces	3	Casi Siempre	4	Casi Siempre	4	Casi Nunca	2	Casi Nunca	2	Casi Siempre	4	Casi Nunca	2	Casi Siempre	4	A veces
Sí	24	1	0	58	168	1.68	20.5499	7	1	6	Casi Nunca	2	Casi Nunca	2	Casi Nunca	2	A veces	3	Casi Nunca	2	Casi Nunca	2	Nunca	1	Casi Nunca	2	A veces	3	Casi Nunca	2	A veces	3	A veces	3	Casi Nunca	2	A veces	3	A veces	3	Casi Nunca	2	A veces	3	Casi Nunca	2	Siempre	5	Casi Nunca
Sí	19	0	0	63	169	1.69	22.0581	7	2	2	A veces	3	Casi Siempre	4	Casi Siempre	4	Casi Siempre	4	Nunca	1	Casi Nunca	2	Casi Nunca	2	Casi Siempre	4	Casi Nunca	2	Siempre	5	Casi Nunca	2	Siempre	5	Casi Siempre	4	Casi Nunca	2	Casi Nunca	2	Siempre	5	A veces	3	Casi Nunca	2	A veces	3	Casi Nunca
Sí	23	0	0	73	169	1.69	25.5593	7	2	2	Casi Nunca	2	A veces	3	A veces	3	A veces	3	Nunca	1	Casi Nunca	2	Nunca	1	A veces	3	A veces	3	A veces	3	Casi Nunca	2	Casi Nunca	2	Siempre	5	Casi Siempre	4	Casi Siempre	4	Casi Nunca	2	Siempre	5	Casi Nunca	2	Siempre	5	Nunca
Sí	24	0	0	66	169	1.69	23.1084	7	1	6	Nunca	1	A veces	3	Nunca	1	A veces	3	Nunca	1	Casi Nunca	2	Nunca	1	A veces	3	A veces	3	Casi Nunca	2	A veces	3	A veces	3	Casi Nunca	2	Casi Siempre	4	A veces	3	A veces	3	Casi Siempre	4	A veces	3	Casi Siempre	4	Nunca
Sí	17	0	0	70	170	1.7	24.2215	7	2	1	Casi Siempre	4	A veces	3	Casi Nunca	2	Casi Siempre	4	Nunca	1	A veces	3	Nunca	1	A veces	3	A veces	3	Casi Nunca	2	Casi Siempre	4	A veces	3	Casi Nunca	2	Siempre	5	A veces	3	A veces	3	Casi Nunca	2	A veces	3	Casi Siempre	4	Casi Nunca
Sí	17	0	0	83	170	1.7	28.7197	7	2	2	Nunca	1	Nunca	1	Nunca	1	Casi Nunca	2	Nunca	1	Nunca	1	Nunca	1	Casi Nunca	2	Casi Siempre	4	Casi Nunca	2	Siempre	5	Casi Nunca	2	Nunca	1	Siempre	5	Casi Siempre	4	Casi Nunca	2	Casi Siempre	4	A veces	3	Siempre	5	Casi Nunca
Sí	26	1	0	72	170	1.7	24.9135	7	2	3	Nunca	1	Casi Nunca	2	Nunca	1	A veces	3	Casi Nunca	2	Casi Nunca	2	Nunca	1	A veces	3	Casi Siempre	4	Siempre	5	Casi Nunca	2	Casi Siempre	4	Nunca	1	Siempre	5	A veces	3	Casi Nunca	2	A veces	3	A veces	3	Casi Siempre	4	Casi Nunca
Sí	25	0	0	86	170	1.7	29.7578	7	2	4	A veces	3	Casi Nunca	2	Casi Nunca	2	Casi Nunca	2	Nunca	1	Casi Nunca	2	Nunca	1	Casi Nunca	2	Siempre	5	Casi Nunca	2	Siempre	5	Casi Nunca	2	Nunca	1	Casi Siempre	4	Casi Siempre	4	Casi Nunca	2	Nunca	1	Casi Nunca	2	Casi Siempre	4	Casi Nunca
Sí	19	0	0	74	172	1.72	25.0135	7	0	3	Casi Nunca	2	A veces	3	A veces	3	Casi Siempre	4	Casi Nunca	2	Casi Nunca	2	Casi Nunca	2	Casi Siempre	4	A veces	3	Casi Nunca	2	Casi Nunca	2	A veces	3	A veces	3	Siempre	5	Casi Nunca	2	Casi Siempre	4	A veces	3	Casi Siempre	4	A veces	3	Casi Nunca
Sí	25	0	0	78	172	1.72	26.3656	7	0	5	Nunca	1	Casi Nunca	2	Casi Nunca	2	A veces	3	Nunca	1	A veces	3	Nunca	1	Casi Nunca	2	Casi Nunca	2	A veces	3	A veces	3	A veces	3	A veces	3	A veces	3	A veces	3	A veces	3	Casi Siempre	4	A veces	3	Siempre	5	Nunca
Sí	23	0	0	76	175	1.75	24.8163	7	2	5	Nunca	1	Casi Nunca	2	Casi Nunca	2	Casi Nunca	2	Casi Nunca	2	Casi Nunca	2	Casi Nunca	2	Casi Nunca	2	Nunca	1	Casi Siempre	4	Casi Nunca	2	Nunca	1	Casi Nunca	2	Casi Siempre	4	A veces	3	A veces	3	Casi Siempre	4	Casi Siempre	4	Siempre	5	Casi Siempre
Sí	17	0	0	81	176	1.76	26.1493	7	0	1	Casi Nunca	2	Casi Siempre	4	Casi Nunca	2	Casi Siempre	4	Casi Nunca	2	A veces	3	Casi Nunca	2	Casi Siempre	4	Casi Nunca	2	Casi Siempre	4	Casi Siempre	4	Siempre	5	A veces	3	A veces	3	Casi Nunca	2	A veces	3	A veces	3	A veces	3	Casi Siempre	4	Casi Nunca
Sí	20	0	0	73	177	1.77	23.3011	7	2	3	Casi Nunca	2	Casi Nunca	2	Casi Nunca	2	A veces	3	Casi Nunca	2	A veces	3	A veces	3	Casi Siempre	4	Casi Siempre	4	Nunca	1	Casi Siempre	4	Casi Siempre	4	Casi Nunca	2	Casi Siempre	4	Casi Siempre	4	A veces	3	A veces	3	Casi Siempre	4	Casi Siempre	4	A veces
Sí	18	0	0	75	180	1.8	23.1481	7	0	2	Casi Siempre	4	Casi Nunca	2	Casi Nunca	2	A veces	3	Casi Nunca	2	Casi Siempre	4	Nunca	1	Casi Nunca	2	Casi Siempre	4	Siempre	5	Siempre	5	Casi Nunca	2	Nunca	1	Siempre	5	Casi Nunca	2	A veces	3	A veces	3	A veces	3	Casi Siempre	4	Nunca
Sí	19	1	0	84	149	1.49	37.8361	7	0	3	Siempre	5	Siempre	5	A veces	3	A veces	3	Casi Siempre	4	A veces	3	Siempre	5	Casi Siempre	4	Casi Siempre	4	Casi Siempre	4	A veces	3	A veces	3	A veces	3	A veces	3	A veces	3	Casi Nunca	2	Siempre	5	Siempre	5	Casi Nunca	2	Casi Nunca
Sí	19	1	0	73	169	1.69	25.5593	7	0	4	Casi Siempre	4	Casi Siempre	4	Casi Nunca	2	Casi Nunca	2	Casi Nunca	2	Casi Siempre	4	A veces	3	Casi Siempre	4	Casi Nunca	2	Nunca	1	Nunca	1	Casi Nunca	2	Nunca	1	Siempre	5	Casi Siempre	4	Casi Nunca	2	Nunca	1	Casi Nunca	2	Casi Siempre	4	A veces
Sí	22	1	0	55	150	1.5	24.4444	8	0	4	Casi Nunca	2	A veces	3	A veces	3	A veces	3	Nunca	1	A veces	3	Nunca	1	Casi Siempre	4	A veces	3	Nunca	1	Siempre	5	Casi Nunca	2	Nunca	1	Siempre	5	A veces	3	A veces	3	Siempre	5	A veces	3	Siempre	5	Nunca
Sí	23	1	0	50	150	1.5	22.2222	8	0	7	Nunca	1	Nunca	1	Nunca	1	Nunca	1	Nunca	1	Nunca	1	Nunca	1	Nunca	1	Nunca	1	Casi Nunca	2	Nunca	1	Casi Nunca	2	Nunca	1	Nunca	1	Nunca	1	Nunca	1	Nunca	1	Nunca	1	Nunca	1	Nunca
Sí	22	1	0	51	150	1.5	22.6667	8	1	3	Nunca	1	Nunca	1	Casi Nunca	2	Nunca	1	Nunca	1	Casi Nunca	2	Nunca	1	A veces	3	Casi Nunca	2	Casi Nunca	2	Casi Nunca	2	A veces	3	Casi Nunca	2	Casi Siempre	4	A veces	3	A veces	3	A veces	3	Casi Nunca	2	Siempre	5	Casi Nunca
Sí	20	1	0	43	152	1.52	18.6115	8	0	2	Casi Nunca	2	Casi Nunca	2	Nunca	1	Casi Nunca	2	Nunca	1	Casi Nunca	2	Nunca	1	Casi Nunca	2	Casi Nunca	2	Nunca	1	Siempre	5	A veces	3	A veces	3	Siempre	5	A veces	3	A veces	3	Casi Nunca	2	Casi Nunca	2	Casi Siempre	4	Nunca
Sí	20	1	0	54	153	1.53	23.0681	8	0	4	A veces	3	A veces	3	A veces	3	A veces	3	Nunca	1	A veces	3	Nunca	1	Casi Siempre	4	Casi Nunca	2	Casi Nunca	2	A veces	3	A veces	3	Casi Nunca	2	Casi Siempre	4	Casi Nunca	2	Casi Siempre	4	Siempre	5	Siempre	5	Siempre	5	Casi Siempre
Sí	22	1	0	60	153	1.53	25.6312	8	0	7	Nunca	1	Nunca	1	Nunca	1	Casi Nunca	2	A veces	3	Nunca	1	Nunca	1	Nunca	1	Casi Siempre	4	Nunca	1	Siempre	5	Nunca	1	Nunca	1	Siempre	5	Siempre	5	Casi Nunca	2	Siempre	5	Casi Nunca	2	Casi Siempre	4	Nunca
Sí	17	1	0	42	153	1.53	17.9418	8	1	1	Nunca	1	A veces	3	Casi Nunca	2	Casi Nunca	2	Nunca	1	Nunca	1	Nunca	1	A veces	3	A veces	3	Nunca	1	Siempre	5	Casi Nunca	2	Nunca	1	Casi Siempre	4	Nunca	1	Nunca	1	Siempre	5	Nunca	1	A veces	3	A veces
Sí	19	1	0	47	154	1.54	19.8178	8	2	2	Casi Nunca	2	A veces	3	Casi Nunca	2	A veces	3	Nunca	1	Casi Nunca	2	Casi Nunca	2	A veces	3	Casi Nunca	2	Casi Nunca	2	Casi Siempre	4	A veces	3	Casi Nunca	2	Casi Siempre	4	Casi Nunca	2	A veces	3	Casi Siempre	4	A veces	3	Casi Siempre	4	Casi Nunca
Sí	23	1	0	58	155	1.55	24.1415	8	0	5	Casi Nunca	2	Casi Nunca	2	Casi Nunca	2	Casi Nunca	2	Nunca	1	Casi Nunca	2	Casi Nunca	2	Casi Nunca	2	Casi Nunca	2	Casi Nunca	2	Casi Nunca	2	Casi Nunca	2	Casi Nunca	2	A veces	3	Casi Nunca	2	Casi Nunca	2	Casi Nunca	2	Siempre	5	Nunca	1	Casi Nunca
Sí	18	1	0	59	156	1.56	24.2439	8	1	1	Nunca	1	Nunca	1	Nunca	1	Nunca	1	Nunca	1	Nunca	1	Nunca	1	Nunca	1	Siempre	5	Nunca	1	Siempre	5	Nunca	1	Nunca	1	Siempre	5	Casi Siempre	4	Nunca	1	Siempre	5	Nunca	1	Siempre	5	A veces
Sí	21	1	0	68	157	1.57	27.5873	8	0	3	Casi Nunca	2	A veces	3	Nunca	1	Casi Nunca	2	Nunca	1	A veces	3	Nunca	1	Nunca	1	A veces	3	Casi Siempre	4	Casi Siempre	4	A veces	3	Casi Nunca	2	Casi Nunca	2	A veces	3	Casi Nunca	2	Casi Siempre	4	A veces	3	Casi Siempre	4	Casi Nunca
Sí	22	1	0	60	157	1.57	24.3418	8	0	4	Casi Nunca	2	Casi Nunca	2	Casi Nunca	2	Nunca	1	Nunca	1	Nunca	1	Nunca	1	Nunca	1	Siempre	5	Casi Nunca	2	Siempre	5	Casi Nunca	2	Nunca	1	Siempre	5	Casi Siempre	4	Casi Nunca	2	Casi Siempre	4	Casi Nunca	2	Siempre	5	Nunca
Sí	19	1	0	57	159	1.59	22.5466	8	1	1	Casi Siempre	4	Siempre	5	A veces	3	Siempre	5	Casi Siempre	4	Siempre	5	Casi Siempre	4	Casi Siempre	4	Siempre	5	Casi Siempre	4	Siempre	5	Casi Siempre	4	Casi Siempre	4	Siempre	5	Casi Siempre	4	Siempre	5	Casi Siempre	4	Siempre	5	A veces	3	Casi Siempre
Sí	22	1	0	87	159	1.59	34.4132	8	1	3	Nunca	1	Casi Nunca	2	Nunca	1	Casi Nunca	2	Casi Nunca	2	Nunca	1	A veces	3	Nunca	1	Casi Siempre	4	A veces	3	A veces	3	Casi Nunca	2	Casi Nunca	2	Casi Siempre	4	A veces	3	Casi Nunca	2	Casi Nunca	2	Casi Nunca	2	Casi Siempre	4	Casi Nunca
Sí	23	0	0	70	160	1.6	27.3437	8	1	7	Nunca	1	Casi Nunca	2	Casi Nunca	2	A veces	3	Casi Nunca	2	A veces	3	Casi Nunca	2	A veces	3	Casi Nunca	2	Casi Nunca	2	A veces	3	Casi Nunca	2	Casi Nunca	2	Casi Siempre	4	A veces	3	A veces	3	A veces	3	A veces	3	Casi Nunca	2	Casi Nunca
Sí	26	1	0	65.5	161	1.61	25.2691	8	1	6	Siempre	5	Casi Siempre	4	Siempre	5	Siempre	5	Siempre	5	Casi Nunca	2	A veces	3	Siempre	5	Nunca	1	A veces	3	A veces	3	Casi Siempre	4	Casi Nunca	2	Casi Nunca	2	Nunca	1	Siempre	5	Nunca	1	Siempre	5	Casi Nunca	2	A veces
Sí	18	1	0	60	162	1.62	22.8624	8	0	2	A veces	3	A veces	3	Casi Siempre	4	A veces	3	Casi Nunca	2	Casi Siempre	4	Casi Nunca	2	Casi Siempre	4	A veces	3	Casi Siempre	4	A veces	3	A veces	3	Casi Nunca	2	Casi Siempre	4	A veces	3	A veces	3	A veces	3	A veces	3	Casi Siempre	4	Casi Nunca
Sí	23	1	0	68	162	1.62	25.9107	8	0	7	Casi Siempre	4	Casi Siempre	4	Casi Siempre	4	Casi Siempre	4	Casi Siempre	4	Casi Siempre	4	Casi Nunca	2	A veces	3	Casi Nunca	2	Nunca	1	Casi Siempre	4	A veces	3	Nunca	1	A veces	3	A veces	3	A veces	3	Casi Nunca	2	A veces	3	A veces	3	Nunca
Sí	19	1	0	70	163	1.63	26.3465	8	0	4	Casi Nunca	2	Siempre	5	A veces	3	Casi Siempre	4	A veces	3	A veces	3	A veces	3	Casi Siempre	4	A veces	3	A veces	3	Casi Nunca	2	Casi Siempre	4	A veces	3	Casi Siempre	4	Casi Nunca	2	Casi Siempre	4	A veces	3	Casi Nunca	2	Casi Siempre	4	Casi Nunca
Sí	16	1	0	55	165	1.65	20.202	8	1	1	Casi Nunca	2	A veces	3	Casi Nunca	2	Nunca	1	Nunca	1	Casi Nunca	2	Nunca	1	A veces	3	Casi Nunca	2	Casi Siempre	4	Casi Siempre	4	Casi Siempre	4	Nunca	1	Casi Siempre	4	Casi Nunca	2	A veces	3	Casi Nunca	2	Casi Nunca	2	Siempre	5	Casi Nunca
Sí	19	0	0	65	165	1.65	23.8751	8	1	2	Siempre	5	A veces	3	A veces	3	Siempre	5	Casi Nunca	2	Siempre	5	Casi Nunca	2	Casi Siempre	4	A veces	3	Siempre	5	A veces	3	Siempre	5	Casi Nunca	2	Siempre	5	Casi Siempre	4	Casi Nunca	2	Casi Siempre	4	Casi Nunca	2	Casi Nunca	2	Siempre
Sí	18	0	0	70	166	1.66	25.4028	8	0	1	Casi Nunca	2	Casi Nunca	2	A veces	3	A veces	3	A veces	3	A veces	3	Casi Nunca	2	Casi Nunca	2	A veces	3	A veces	3	Casi Nunca	2	A veces	3	A veces	3	A veces	3	Casi Siempre	4	A veces	3	A veces	3	A veces	3	A veces	3	Casi Nunca
Sí	19	1	0	57	167	1.67	20.4382	8	0	4	Nunca	1	Nunca	1	Nunca	1	Casi Nunca	2	Nunca	1	Casi Nunca	2	Nunca	1	Casi Nunca	2	Casi Nunca	2	Casi Nunca	2	A veces	3	Casi Nunca	2	Nunca	1	Siempre	5	Casi Siempre	4	Casi Nunca	2	Casi Siempre	4	Nunca	1	Siempre	5	Nunca
Sí	20	0	3	76	167	1.67	27.2509	8	2	2	Nunca	1	Nunca	1	Nunca	1	Nunca	1	Casi Nunca	2	Nunca	1	Nunca	1	Nunca	1	Nunca	1	Nunca	1	Nunca	1	Nunca	1	Nunca	1	Nunca	1	Nunca	1	Nunca	1	Nunca	1	Nunca	1	Nunca	1	Nunca
Sí	19	1	0	49	168	1.68	17.3611	8	0	3	Casi Nunca	2	A veces	3	Casi Nunca	2	Casi Nunca	2	Casi Siempre	4	Casi Nunca	2	Siempre	5	Casi Nunca	2	A veces	3	Casi Siempre	4	Casi Siempre	4	Casi Nunca	2	Casi Nunca	2	Casi Siempre	4	A veces	3	Casi Nunca	2	Casi Nunca	2	Casi Nunca	2	Nunca	1	A veces
Sí	22	1	0	53	168	1.68	18.7783	8	0	5	Casi Nunca	2	A veces	3	A veces	3	A veces	3	A veces	3	Casi Nunca	2	Nunca	1	A veces	3	Nunca	1	Nunca	1	Nunca	1	A veces	3	Casi Nunca	2	Casi Siempre	4	A veces	3	Casi Nunca	2	Casi Siempre	4	Casi Nunca	2	Casi Nunca	2	Nunca
Sí	19	0	0	72	168	1.68	25.5102	8	2	2	Nunca	1	Siempre	5	A veces	3	A veces	3	Nunca	1	A veces	3	Nunca	1	A veces	3	Casi Nunca	2	Nunca	1	Casi Siempre	4	Casi Nunca	2	Nunca	1	Siempre	5	A veces	3	A veces	3	Casi Siempre	4	Casi Nunca	2	Siempre	5	Nunca
Sí	33	1	0	60	170	1.7	20.7612	8	0	3	Nunca	1	A veces	3	Nunca	1	Casi Nunca	2	Nunca	1	Casi Nunca	2	Nunca	1	Casi Nunca	2	Casi Siempre	4	Nunca	1	A veces	3	Siempre	5	Casi Nunca	2	Siempre	5	Siempre	5	Casi Nunca	2	A veces	3	Siempre	5	Siempre	5	Casi Nunca
Sí	18	0	0	69	170	1.7	23.8754	8	2	3	Nunca	1	Nunca	1	Nunca	1	Nunca	1	Nunca	1	Nunca	1	Casi Nunca	2	Nunca	1	Nunca	1	Nunca	1	Nunca	1	Nunca	1	Nunca	1	Nunca	1	Nunca	1	Nunca	1	Casi Nunca	2	Casi Nunca	2	A veces	3	Nunca
Sí	21	0	0	79	170	1.7	27.3356	8	1	4	Nunca	1	A veces	3	Casi Nunca	2	Casi Nunca	2	Nunca	1	Casi Nunca	2	Nunca	1	A veces	3	Casi Nunca	2	A veces	3	Casi Nunca	2	A veces	3	Nunca	1	Siempre	5	A veces	3	A veces	3	A veces	3	A veces	3	Siempre	5	A veces
Sí	18	0	0	70	171	1.71	23.939	8	0	2	Casi Nunca	2	A veces	3	Nunca	1	A veces	3	Nunca	1	A veces	3	Nunca	1	Casi Siempre	4	A veces	3	Casi Nunca	2	Siempre	5	Casi Nunca	2	Nunca	1	Casi Siempre	4	Casi Siempre	4	Casi Nunca	2	Casi Siempre	4	A veces	3	Siempre	5	Casi Nunca
Sí	24	0	0	74	171	1.71	25.3069	8	0	5	Casi Nunca	2	A veces	3	Casi Nunca	2	Casi Nunca	2	A veces	3	A veces	3	Casi Nunca	2	Casi Nunca	2	Casi Nunca	2	A veces	3	A veces	3	A veces	3	Casi Nunca	2	Siempre	5	A veces	3	A veces	3	Casi Siempre	4	A veces	3	A veces	3	A veces
Sí	18	0	0	72	172	1.72	24.3375	8	0	2	Nunca	1	Casi Siempre	4	Siempre	5	Casi Nunca	2	Casi Nunca	2	Casi Nunca	2	Casi Nunca	2	Casi Siempre	4	A veces	3	Siempre	5	Casi Nunca	2	Casi Siempre	4	A veces	3	Casi Siempre	4	Casi Siempre	4	A veces	3	Casi Nunca	2	Casi Nunca	2	Nunca	1	Nunca
Sí	21	0	0	75	173	1.73	25.0593	8	2	2	Nunca	1	Casi Nunca	2	Nunca	1	Nunca	1	Nunca	1	Casi Nunca	2	Nunca	1	Casi Nunca	2	Casi Nunca	2	Nunca	1	Siempre	5	Casi Nunca	2	Siempre	5	Siempre	5	Siempre	5	Casi Nunca	2	Siempre	5	Nunca	1	Siempre	5	Casi Nunca
Sí	23	0	0	76	174	1.74	25.1024	8	2	6	A veces	3	A veces	3	Casi Nunca	2	Siempre	5	Nunca	1	A veces	3	Nunca	1	A veces	3	A veces	3	Casi Nunca	2	Casi Nunca	2	A veces	3	Nunca	1	A veces	3	Casi Nunca	2	A veces	3	Casi Nunca	2	A veces	3	Siempre	5	Casi Nunca
Sí	17	1	0	66	175	1.75	21.551	8	1	1	A veces	3	A veces	3	Casi Siempre	4	A veces	3	Siempre	5	A veces	3	Nunca	1	A veces	3	Siempre	5	Nunca	1	Siempre	5	A veces	3	A veces	3	A veces	3	A veces	3	A veces	3	A veces	3	Nunca	1	Nunca	1	Nunca
Sí	21	0	0	77	176	1.76	24.858	8	0	4	Casi Siempre	4	Siempre	5	A veces	3	A veces	3	Casi Nunca	2	A veces	3	Nunca	1	Siempre	5	A veces	3	Siempre	5	Nunca	1	Siempre	5	Casi Siempre	4	Nunca	1	A veces	3	A veces	3	Nunca	1	Casi Siempre	4	Casi Siempre	4	Casi Siempre
Sí	18	0	0	93	184	1.84	27.4693	8	1	1	Casi Nunca	2	Casi Siempre	4	A veces	3	Casi Siempre	4	Nunca	1	Casi Nunca	2	A veces	3	A veces	3	A veces	3	Casi Siempre	4	Casi Nunca	2	Casi Siempre	4	A veces	3	Nunca	1	Casi Nunca	2	Casi Siempre	4	Casi Nunca	2	Casi Siempre	4	Siempre	5	Casi Siempre
Sí	18	0	0	93	184	1.84	27.4693	8	1	1	Casi Nunca	2	Casi Siempre	4	A veces	3	Casi Siempre	4	Nunca	1	Casi Nunca	2	A veces	3	A veces	3	A veces	3	Casi Siempre	4	Casi Nunca	2	Casi Siempre	4	A veces	3	Nunca	1	Casi Nunca	2	Casi Siempre	4	Casi Nunca	2	Casi Siempre	4	Siempre	5	Casi Siempre
Sí	19	0	0	57	180	1.8	17.5926	8	0	3	Casi Nunca	2	A veces	3	Casi Nunca	2	A veces	3	Nunca	1	A veces	3	A veces	3	Casi Nunca	2	Nunca	1	A veces	3	Nunca	1	A veces	3	Nunca	1	A veces	3	A veces	3	A veces	3	A veces	3	A veces	3	Casi Siempre	4	Casi Siempre
Sí	22	1	0	50	150	1.5	22.2222	9	2	3	A veces	3	Casi Siempre	4	Casi Nunca	2	Casi Siempre	4	Casi Siempre	4	Casi Siempre	4	Casi Nunca	2	A veces	3	Casi Nunca	2	Casi Nunca	2	Casi Nunca	2	A veces	3	A veces	3	A veces	3	Casi Nunca	2	Casi Nunca	2	Nunca	1	Casi Nunca	2	A veces	3	Nunca
Sí	20	1	0	70	152	1.52	30.2978	9	2	2	A veces	3	Siempre	5	A veces	3	Casi Siempre	4	Casi Nunca	2	Casi Nunca	2	Nunca	1	Casi Siempre	4	Nunca	1	Siempre	5	Nunca	1	Casi Siempre	4	A veces	3	Casi Nunca	2	Casi Siempre	4	A veces	3	A veces	3	Casi Nunca	2	Casi Siempre	4	A veces
Sí	19	1	0	45	153	1.53	19.2234	9	2	1	A veces	3	A veces	3	Casi Nunca	2	A veces	3	Nunca	1	A veces	3	Nunca	1	A veces	3	Casi Siempre	4	A veces	3	A veces	3	A veces	3	Casi Nunca	2	Siempre	5	Casi Nunca	2	A veces	3	Casi Siempre	4	Casi Siempre	4	Casi Siempre	4	Casi Nunca
Sí	18	1	0	52	157	1.57	21.0962	9	2	1	Nunca	1	A veces	3	Casi Siempre	4	A veces	3	Nunca	1	Casi Nunca	2	Casi Nunca	2	Casi Nunca	2	A veces	3	Casi Nunca	2	Casi Nunca	2	Casi Siempre	4	A veces	3	Siempre	5	A veces	3	A veces	3	Casi Siempre	4	A veces	3	Siempre	5	Nunca
Sí	20	1	0	62	159	1.59	24.5243	9	0	4	A veces	3	Nunca	1	Siempre	5	Casi Siempre	4	Nunca	1	Casi Nunca	2	Nunca	1	Nunca	1	A veces	3	Nunca	1	Casi Siempre	4	A veces	3	Casi Nunca	2	Casi Siempre	4	Siempre	5	Casi Siempre	4	Casi Nunca	2	Siempre	5	Nunca	1	Nunca
Sí	20	1	0	54	160	1.6	21.0937	9	1	4	Nunca	1	Nunca	1	Nunca	1	Nunca	1	Nunca	1	Nunca	1	Nunca	1	Nunca	1	Casi Nunca	2	Nunca	1	Casi Nunca	2	Nunca	1	Nunca	1	Casi Nunca	2	Casi Nunca	2	Casi Nunca	2	Casi Nunca	2	Nunca	1	Casi Nunca	2	Casi Nunca
Sí	21	1	0	73	168	1.68	25.8645	9	0	5	Casi Nunca	2	Casi Siempre	4	A veces	3	Casi Siempre	4	Casi Nunca	2	Casi Siempre	4	Casi Nunca	2	Casi Siempre	4	Casi Nunca	2	Casi Nunca	2	Casi Nunca	2	A veces	3	Casi Nunca	2	Casi Nunca	2	Casi Nunca	2	A veces	3	Casi Nunca	2	Casi Nunca	2	Casi Siempre	4	Casi Nunca
Sí	17	0	0	55	170	1.7	19.0311	9	2	1	A veces	3	Casi Nunca	2	Nunca	1	Casi Siempre	4	Casi Nunca	2	Casi Siempre	4	Casi Nunca	2	Casi Nunca	2	A veces	3	Nunca	1	Siempre	5	Casi Siempre	4	Casi Nunca	2	Casi Siempre	4	A veces	3	Casi Siempre	4	A veces	3	A veces	3	Casi Siempre	4	Nunca
Sí	20	0	0	65	174	1.74	21.4692	9	0	4	Casi Nunca	2	Casi Siempre	4	A veces	3	A veces	3	Nunca	1	A veces	3	Nunca	1	Casi Siempre	4	A veces	3	Casi Nunca	2	A veces	3	Casi Nunca	2	Casi Nunca	2	Casi Siempre	4	Casi Siempre	4	A veces	3	A veces	3	A veces	3	Casi Siempre	4	A veces
Sí	23	0	0	66	175	1.75	21.551	9	2	4	Nunca	1	Nunca	1	Nunca	1	Nunca	1	Nunca	1	Casi Nunca	2	Nunca	1	Nunca	1	Casi Siempre	4	Casi Nunca	2	Casi Siempre	4	Casi Nunca	2	Nunca	1	Siempre	5	Casi Siempre	4	Nunca	1	Siempre	5	Casi Nunca	2	Siempre	5	Nunca
Sí	20	0	0	79	177	1.77	25.2163	9	2	4	Nunca	1	Nunca	1	Casi Nunca	2	Nunca	1	Nunca	1	Nunca	1	Nunca	1	Nunca	1	Nunca	1	A veces	3	Casi Siempre	4	Casi Nunca	2	Nunca	1	Siempre	5	Nunca	1	A veces	3	Siempre	5	A veces	3	Casi Siempre	4	Nunca
Sí	21	1	0	56	151	1.51	24.5603	10	2	3	Casi Nunca	2	Nunca	1	Nunca	1	Casi Nunca	2	Casi Nunca	2	Casi Nunca	2	Casi Nunca	2	Casi Nunca	2	A veces	3	Nunca	1	A veces	3	A veces	3	Nunca	1	Siempre	5	A veces	3	Casi Nunca	2	Siempre	5	A veces	3	Casi Siempre	4	A veces
Sí	19	1	0	50	151	1.51	21.9289	10	1	2	Siempre	5	Casi Siempre	4	Casi Siempre	4	Siempre	5	Nunca	1	A veces	3	Nunca	1	Casi Siempre	4	Nunca	1	Siempre	5	A veces	3	Casi Siempre	4	Casi Nunca	2	Siempre	5	Casi Nunca	2	Siempre	5	A veces	3	A veces	3	Siempre	5	A veces
Sí	20	1	0	53	159	1.59	20.9644	10	0	3	Siempre	5	A veces	3	Casi Siempre	4	A veces	3	Casi Nunca	2	Casi Nunca	2	Nunca	1	Casi Siempre	4	Casi Siempre	4	Casi Nunca	2	A veces	3	A veces	3	Casi Nunca	2	Siempre	5	A veces	3	A veces	3	Casi Nunca	2	A veces	3	A veces	3	Casi Nunca
Sí	22	0	0	57	160	1.6	22.2656	10	2	2	Casi Siempre	4	Siempre	5	A veces	3	Casi Siempre	4	A veces	3	A veces	3	A veces	3	A veces	3	A veces	3	A veces	3	A veces	3	A veces	3	A veces	3	A veces	3	A veces	3	A veces	3	A veces	3	A veces	3	A veces	3	A veces
Sí	26	1	0	65	160	1.6	25.3906	10	1	3	Nunca	1	Casi Nunca	2	A veces	3	Casi Nunca	2	Casi Nunca	2	A veces	3	Nunca	1	A veces	3	A veces	3	Nunca	1	A veces	3	Casi Nunca	2	Nunca	1	Siempre	5	Casi Siempre	4	A veces	3	Siempre	5	A veces	3	Casi Siempre	4	Casi Nunca
Sí	19	1	0	50	162	1.62	19.052	10	2	2	Nunca	1	Nunca	1	Casi Nunca	2	A veces	3	A veces	3	Casi Nunca	2	A veces	3	Nunca	1	A veces	3	Casi Siempre	4	A veces	3	Casi Siempre	4	Nunca	1	Siempre	5	A veces	3	Casi Siempre	4	Casi Nunca	2	A veces	3	A veces	3	Casi Nunca
Sí	20	1	0	78	171	1.71	26.6749	10	0	4	A veces	3	Casi Siempre	4	Casi Siempre	4	Casi Nunca	2	Siempre	5	Casi Nunca	2	Siempre	5	Casi Siempre	4	A veces	3	A veces	3	Casi Siempre	4	A veces	3	Nunca	1	Siempre	5	Casi Siempre	4	Casi Siempre	4	Casi Siempre	4	A veces	3	Nunca	1	Siempre
Sí	20	0	0	66	175	1.75	21.551	10	2	3	Casi Siempre	4	Casi Siempre	4	Casi Nunca	2	Casi Nunca	2	Siempre	5	Nunca	1	Casi Siempre	4	Siempre	5	Casi Nunca	2	Siempre	5	Nunca	1	Siempre	5	Casi Siempre	4	A veces	3	Nunca	1	Casi Siempre	4	Nunca	1	Siempre	5	Casi Nunca	2	Siempre
Sí	20	1	0	58	168	1.68	20.5499	11	2	3	Casi Nunca	2	Nunca	1	Nunca	1	Nunca	1	Casi Nunca	2	Nunca	1	Nunca	1	A veces	3	A veces	3	Casi Nunca	2	Casi Nunca	2	Nunca	1	Nunca	1	A veces	3	Casi Siempre	4	Nunca	1	Casi Nunca	2	Casi Nunca	2	Casi Siempre	4	Nunca
Sí	21	1	0	63	159	1.59	24.9199	12	0	1	A veces	3	Casi Nunca	2	A veces	3	Casi Nunca	2	Casi Siempre	4	Casi Siempre	4	A veces	3	A veces	3	Casi Nunca	2	Nunca	1	Casi Siempre	4	A veces	3	Casi Siempre	4	Casi Nunca	2	A veces	3	Siempre	5	Casi Nunca	2	Casi Siempre	4	Casi Nunca	2	Casi Nunca
Sí	18	0	0	64	189	1.89	17.9166	12	0	1	Nunca	1	Casi Nunca	2	Nunca	1	Casi Nunca	2	Nunca	1	Casi Nunca	2	Nunca	1	Casi Nunca	2	A veces	3	Nunca	1	Casi Siempre	4	Casi Nunca	2	Nunca	1	Siempre	5	Casi Nunca	2	A veces	3	Casi Siempre	4	Nunca	1	Siempre	5	Nunca
Sí	18	1	0	48	160	1.6	18.75	1:00 am	0	1	Casi Nunca	2	A veces	3	Casi Nunca	2	A veces	3	Nunca	1	A veces	3	Nunca	1	A veces	3	A veces	3	A veces	3	A veces	3	A veces	3	Casi Nunca	2	A veces	3	Casi Siempre	4	A veces	3	A veces	3	Casi Siempre	4	A veces	3	Casi Nunca
Sí	19	1	0	56	155	1.55	23.3091	8	1	1	A veces	3	Casi Siempre	4	Casi Siempre	4	A veces	3	A veces	3	A veces	3	Casi Nunca	2	A veces	3	A veces	3	Casi Nunca	2	Casi Siempre	4	Casi Nunca	2	Nunca	1	A veces	3	Nunca	1	A veces	3	A veces	3	A veces	3	A veces	3	Casi Nunca
Sí	20	1	0	50	159	1.59	19.7777	12am	0	2	Siempre	5	Nunca	1	Nunca	1	Nunca	1	Casi Nunca	2	A veces	3	Nunca	1	Nunca	1	Nunca	1	Siempre	5	Nunca	1	Casi Nunca	2	Siempre	5	Siempre	5	Siempre	5	Nunca	1	Siempre	5	Siempre	5	Siempre	5	Nunca
Sí	18	0	0	60	172	1.72	20.2812	2 - 3 am	0	1	A veces	3	Casi Siempre	4	A veces	3	Casi Siempre	4	Nunca	1	Casi Nunca	2	Casi Siempre	4	A veces	3	A veces	3	Casi Siempre	4	A veces	3	Casi Siempre	4	Casi Siempre	4	A veces	3	Casi Nunca	2	Casi Siempre	4	A veces	3	A veces	3	Casi Siempre	4	Casi Siempre
Sí	22	0	0	84	178	1.78	26.5118	2am	0	4	Nunca	1	Siempre	5	Nunca	1	Casi Siempre	4	Nunca	1	Casi Siempre	4	Nunca	1	Casi Siempre	4	A veces	3	Nunca	1	Casi Siempre	4	Casi Siempre	4	Nunca	1	Siempre	5	Nunca	1	Casi Siempre	4	Casi Siempre	4	Casi Siempre	4	Siempre	5	Nunca
Sí	19	1	0	73	176	1.76	23.5666	4	0	3	A veces	3	Casi Nunca	2	A veces	3	Casi Nunca	2	Siempre	5	A veces	3	Siempre	5	A veces	3	Casi Nunca	2	Casi Siempre	4	A veces	3	A veces	3	Casi Nunca	2	Siempre	5	Casi Nunca	2	Casi Nunca	2	A veces	3	A veces	3	Nunca	1	Nunca
Sí	20	1	0	60	158	1.58	24.0346	3	1	2	Casi Siempre	4	A veces	3	Casi Siempre	4	Casi Siempre	4	A veces	3	Casi Siempre	4	Casi Siempre	4	Casi Siempre	4	A veces	3	Casi Siempre	4	Casi Nunca	2	Casi Siempre	4	A veces	3	A veces	3	Casi Nunca	2	Casi Siempre	4	Casi Nunca	2	A veces	3	Casi Nunca	2	A veces
Sí	18	1	0	56	160	1.6	21.875	3	0	2	Casi Nunca	2	A veces	3	A veces	3	A veces	3	A veces	3	A veces	3	A veces	3	A veces	3	Casi Siempre	4	Siempre	5	Nunca	1	Casi Siempre	4	A veces	3	Siempre	5	A veces	3	A veces	3	Casi Nunca	2	Siempre	5	A veces	3	Casi Nunca
Sí	18	1	0	59	159	1.59	23.3377	4	0	3	A veces	3	Casi Nunca	2	Nunca	1	Casi Nunca	2	Casi Nunca	2	Casi Nunca	2	Casi Nunca	2	Casi Nunca	2	Nunca	1	Casi Nunca	2	Casi Nunca	2	A veces	3	Nunca	1	Casi Nunca	2	Casi Nunca	2	Nunca	1	Casi Nunca	2	Nunca	1	Casi Nunca	2	Nunca
Sí	20	1	0	52	155	1.55	21.6441	5	1	4	Nunca	1	A veces	3	A veces	3	A veces	3	A veces	3	A veces	3	Casi Nunca	2	Casi Siempre	4	A veces	3	Casi Nunca	2	Casi Siempre	4	A veces	3	A veces	3	Casi Siempre	4	Casi Nunca	2	Casi Nunca	2	Casi Nunca	2	A veces	3	A veces	3	Nunca
Sí	21	1	0	70	158	1.58	28.0404	4	1	3	Casi Nunca	2	Casi Siempre	4	A veces	3	A veces	3	A veces	3	A veces	3	Casi Nunca	2	A veces	3	A veces	3	Casi Siempre	4	A veces	3	Casi Nunca	2	A veces	3	Casi Siempre	4	A veces	3	A veces	3	A veces	3	Casi Siempre	4	A veces	3	Casi Nunca
Sí	18	1	0	42	146	1.46	19.7035	5	0	2	Nunca	1	Casi Nunca	2	Nunca	1	Nunca	1	Casi Nunca	2	Casi Nunca	2	Casi Nunca	2	Casi Nunca	2	Casi Nunca	2	Casi Nunca	2	Nunca	1	Casi Nunca	2	Nunca	1	Casi Siempre	4	Casi Nunca	2	Nunca	1	Casi Siempre	4	Casi Nunca	2	Siempre	5	Nunca
Sí	17	1	0	59	154	1.54	24.8777	5	1	1	Nunca	1	Casi Nunca	2	Casi Siempre	4	Casi Siempre	4	A veces	3	A veces	3	Casi Siempre	4	A veces	3	A veces	3	Casi Nunca	2	A veces	3	A veces	3	A veces	3	Casi Siempre	4	A veces	3	A veces	3	A veces	3	A veces	3	A veces	3	Casi Nunca
Sí	22	1	0	60	157	1.57	24.3418	6	1	2	Casi Nunca	2	Nunca	1	Casi Nunca	2	Casi Nunca	2	A veces	3	Casi Nunca	2	Casi Nunca	2	Casi Nunca	2	Casi Siempre	4	Nunca	1	Casi Siempre	4	Casi Nunca	2	Casi Nunca	2	Casi Siempre	4	Casi Siempre	4	Casi Nunca	2	Casi Siempre	4	Casi Nunca	2	A veces	3	Nunca
Sí	20	1	0	56	156	1.56	23.0112	5	0	2	A veces	3	Casi Nunca	2	Casi Nunca	2	Casi Nunca	2	A veces	3	Nunca	1	A veces	3	Casi Nunca	2	A veces	3	A veces	3	A veces	3	Nunca	1	Casi Nunca	2	Siempre	5	A veces	3	Casi Nunca	2	Nunca	1	Casi Nunca	2	Casi Nunca	2	Casi Nunca
Sí	17	1	0	70	167	1.67	25.0995	5	1	2	A veces	3	A veces	3	Siempre	5	Casi Siempre	4	Casi Nunca	2	Casi Siempre	4	Casi Nunca	2	A veces	3	Casi Nunca	2	Siempre	5	Nunca	1	Casi Nunca	2	Casi Nunca	2	Nunca	1	Casi Nunca	2	Casi Siempre	4	A veces	3	Casi Siempre	4	A veces	3	Casi Nunca
Sí	24	1	0	53	152	1.52	22.9398	6	1	6	Nunca	1	A veces	3	Casi Siempre	4	Siempre	5	Casi Nunca	2	A veces	3	Casi Nunca	2	Casi Siempre	4	Casi Nunca	2	Casi Nunca	2	A veces	3	A veces	3	Casi Nunca	2	Casi Siempre	4	Casi Nunca	2	Casi Siempre	4	A veces	3	Casi Nunca	2	A veces	3	Casi Nunca
Sí	20	0	0	100	183	1.83	29.8606	6	1	3	A veces	3	A veces	3	Nunca	1	A veces	3	Nunca	1	A veces	3	Nunca	1	A veces	3	Casi Siempre	4	Nunca	1	Siempre	5	Nunca	1	Casi Siempre	4	Siempre	5	A veces	3	Casi Nunca	2	A veces	3	A veces	3	Siempre	5	Casi Nunca
Sí	19	0	0	98	184	1.84	28.9461	6	2	4	A veces	3	Siempre	5	Casi Nunca	2	A veces	3	Casi Nunca	2	A veces	3	A veces	3	A veces	3	Casi Siempre	4	Casi Nunca	2	Casi Nunca	2	Casi Nunca	2	Casi Nunca	2	A veces	3	Casi Siempre	4	A veces	3	Casi Siempre	4	Casi Siempre	4	Casi Siempre	4	A veces
Sí	17	1	0	52	164	1.64	19.3337	6	1	1	Nunca	1	A veces	3	Casi Nunca	2	Casi Nunca	2	Casi Nunca	2	Casi Nunca	2	A veces	3	A veces	3	Casi Siempre	4	Nunca	1	Casi Siempre	4	Casi Nunca	2	Nunca	1	Siempre	5	Casi Siempre	4	Casi Nunca	2	A veces	3	Casi Nunca	2	A veces	3	Nunca
Sí	24	1	0	59.5	157	1.57	24.1389	7	1	6	A veces	3	Casi Nunca	2	A veces	3	A veces	3	Casi Siempre	4	A veces	3	A veces	3	Casi Siempre	4	A veces	3	A veces	3	Casi Siempre	4	A veces	3	A veces	3	A veces	3	Casi Nunca	2	A veces	3	A veces	3	A veces	3	Nunca	1	Nunca
Sí	19	0	0	50	165	1.65	18.3655	7	0	2	Casi Nunca	2	A veces	3	A veces	3	A veces	3	A veces	3	Casi Siempre	4	A veces	3	A veces	3	A veces	3	A veces	3	Casi Siempre	4	A veces	3	A veces	3	A veces	3	Casi Nunca	2	Casi Siempre	4	Casi Nunca	2	Casi Nunca	2	A veces	3	A veces
Sí	19	0	0	60	163	1.63	22.5827	7	1	4	Casi Nunca	2	Casi Nunca	2	Casi Siempre	4	Casi Siempre	4	A veces	3	Casi Nunca	2	Casi Nunca	2	Casi Siempre	4	Casi Siempre	4	Nunca	1	Casi Siempre	4	Casi Siempre	4	Casi Nunca	2	A veces	3	Casi Nunca	2	Casi Siempre	4	Casi Siempre	4	A veces	3	A veces	3	Nunca
Sí	20	1	0	75	165	1.65	27.5482	7	2	3	Nunca	1	Casi Nunca	2	Casi Siempre	4	Casi Nunca	2	Siempre	5	A veces	3	Casi Siempre	4	Casi Nunca	2	Casi Nunca	2	Casi Nunca	2	Siempre	5	A veces	3	A veces	3	A veces	3	A veces	3	A veces	3	Casi Siempre	4	A veces	3	Nunca	1	Casi Nunca
Sí	20	1	0	63	158	1.58	25.2363	6	1	4	Nunca	1	Nunca	1	Nunca	1	A veces	3	A veces	3	A veces	3	Nunca	1	A veces	3	A veces	3	Casi Siempre	4	Nunca	1	A veces	3	Casi Nunca	2	Nunca	1	A veces	3	A veces	3	Casi Siempre	4	A veces	3	A veces	3	Casi Nunca
Sí	20	1	0	63	158	1.58	25.2363	6	1	4	Nunca	1	Nunca	1	Nunca	1	A veces	3	A veces	3	A veces	3	Nunca	1	A veces	3	A veces	3	Casi Siempre	4	Nunca	1	A veces	3	Casi Nunca	2	Nunca	1	A veces	3	A veces	3	Casi Siempre	4	A veces	3	A veces	3	Casi Nunca
Sí	16	1	0	58	160	1.6	22.6562	6	1	1	Casi Siempre	4	A veces	3	Casi Siempre	4	Casi Siempre	4	A veces	3	Casi Siempre	4	Casi Nunca	2	Siempre	5	Casi Nunca	2	Siempre	5	A veces	3	A veces	3	Casi Nunca	2	Siempre	5	Nunca	1	Siempre	5	Nunca	1	A veces	3	Casi Siempre	4	Casi Siempre
Sí	17	1	0	58	165	1.65	21.3039	6	1	1	Nunca	1	Casi Nunca	2	A veces	3	Casi Nunca	2	Casi Nunca	2	Casi Nunca	2	Casi Nunca	2	Casi Nunca	2	Casi Nunca	2	Nunca	1	Casi Siempre	4	A veces	3	Nunca	1	Casi Siempre	4	Casi Nunca	2	Casi Nunca	2	Casi Siempre	4	Casi Nunca	2	A veces	3	Nunca
Sí	17	1	0	58	165	1.65	21.3039	6	1	1	Nunca	1	Casi Nunca	2	A veces	3	Casi Nunca	2	Casi Nunca	2	Casi Nunca	2	Casi Nunca	2	Casi Nunca	2	Casi Nunca	2	Nunca	1	Casi Siempre	4	A veces	3	Nunca	1	Casi Siempre	4	Casi Nunca	2	Casi Nunca	2	Casi Siempre	4	Casi Nunca	2	A veces	3	Nunca
Sí	17	1	0	58	165	1.65	21.3039	6	1	1	Nunca	1	Casi Nunca	2	A veces	3	Casi Nunca	2	Casi Nunca	2	Casi Nunca	2	Casi Nunca	2	Casi Nunca	2	Casi Nunca	2	Nunca	1	Casi Siempre	4	A veces	3	Nunca	1	Casi Siempre	4	Casi Nunca	2	Casi Nunca	2	Casi Siempre	4	Casi Nunca	2	A veces	3	Nunca
Sí	21	0	0	62	170	1.7	21.4533	6	0	5	A veces	3	A veces	3	Casi Nunca	2	A veces	3	Nunca	1	A veces	3	A veces	3	Casi Siempre	4	Casi Siempre	4	Siempre	5	Nunca	1	Casi Siempre	4	A veces	3	Casi Nunca	2	A veces	3	A veces	3	Casi Nunca	2	Casi Nunca	2	A veces	3	Casi Nunca
Sí	18	1	0	65	157	1.57	26.3702	6	2	1	Nunca	1	Nunca	1	Casi Nunca	2	Casi Nunca	2	A veces	3	Casi Nunca	2	Nunca	1	Nunca	1	Casi Nunca	2	Nunca	1	Casi Nunca	2	Casi Nunca	2	Nunca	1	A veces	3	Casi Siempre	4	A veces	3	Casi Siempre	4	Casi Nunca	2	Casi Siempre	4	Nunca
Sí	21	1	0	75	164	1.64	27.8852	6	1	4	A veces	3	Casi Nunca	2	Casi Nunca	2	A veces	3	Nunca	1	Casi Nunca	2	Nunca	1	A veces	3	Casi Nunca	2	A veces	3	Casi Nunca	2	Nunca	1	Nunca	1	Casi Nunca	2	Casi Nunca	2	Casi Nunca	2	Casi Nunca	2	Casi Nunca	2	Casi Nunca	2	Casi Nunca
Sí	23	0	0	59	171	1.71	20.1771	6	0	3	Casi Nunca	2	Casi Nunca	2	A veces	3	A veces	3	Nunca	1	Casi Nunca	2	Nunca	1	Nunca	1	Nunca	1	Nunca	1	A veces	3	Casi Nunca	2	Nunca	1	Nunca	1	Casi Siempre	4	Casi Nunca	2	Casi Nunca	2	Casi Nunca	2	Casi Siempre	4	Casi Nunca
Sí	17	1	0	50	167	1.67	17.9282	7	1	1	A veces	3	A veces	3	A veces	3	A veces	3	Casi Nunca	2	Casi Nunca	2	Nunca	1	A veces	3	A veces	3	Casi Siempre	4	Casi Nunca	2	A veces	3	A veces	3	Casi Siempre	4	A veces	3	A veces	3	A veces	3	Casi Nunca	2	Casi Siempre	4	A veces
Sí	25	1	0	50	150	1.5	22.2222	7	1	7	Casi Nunca	2	A veces	3	A veces	3	Casi Nunca	2	Casi Siempre	4	A veces	3	Casi Nunca	2	Nunca	1	A veces	3	A veces	3	Siempre	5	Casi Siempre	4	A veces	3	Siempre	5	A veces	3	A veces	3	A veces	3	Casi Siempre	4	Casi Nunca	2	A veces
Sí	28	1	0	63	154	1.54	26.5643	8	2	5	Siempre	5	Siempre	5	Casi Siempre	4	Casi Nunca	2	Nunca	1	Casi Nunca	2	Nunca	1	Nunca	1	Casi Nunca	2	Nunca	1	Nunca	1	Casi Nunca	2	Nunca	1	Nunca	1	Casi Nunca	2	Casi Nunca	2	Nunca	1	Casi Nunca	2	Nunca	1	Nunca
Sí	20	1	0	55	159	1.59	21.7555	8	0	4	A veces	3	A veces	3	Casi Siempre	4	Nunca	1	Nunca	1	Casi Nunca	2	Nunca	1	Casi Nunca	2	A veces	3	Casi Siempre	4	Siempre	5	Casi Siempre	4	A veces	3	A veces	3	A veces	3	Nunca	1	A veces	3	A veces	3	Siempre	5	Casi Nunca
Sí	23	1	0	60	163	1.63	22.5827	8	1	6	Casi Nunca	2	A veces	3	Casi Nunca	2	A veces	3	Nunca	1	A veces	3	Nunca	1	A veces	3	A veces	3	Casi Nunca	2	Siempre	5	A veces	3	Casi Nunca	2	Siempre	5	A veces	3	A veces	3	Casi Siempre	4	Casi Nunca	2	Siempre	5	Casi Nunca
Sí	21	0	0	82	179	1.79	25.5922	8	1	5	Casi Nunca	2	Casi Nunca	2	Nunca	1	A veces	3	Nunca	1	A veces	3	Casi Siempre	4	A veces	3	A veces	3	Casi Siempre	4	Casi Siempre	4	Casi Siempre	4	Casi Nunca	2	Siempre	5	Casi Nunca	2	A veces	3	Casi Siempre	4	A veces	3	Siempre	5	Nunca
Sí	17	1	0	65	155	1.55	27.0552	6	1	1	Casi Nunca	2	Casi Siempre	4	Casi Nunca	2	Casi Nunca	2	Nunca	1	A veces	3	Siempre	5	Casi Nunca	2	A veces	3	Casi Nunca	2	Casi Siempre	4	A veces	3	Casi Nunca	2	Siempre	5	Casi Nunca	2	Casi Nunca	2	Casi Nunca	2	Casi Siempre	4	A veces	3	A veces
Sí	21	1	0	62	160	1.6	24.2187	6	1	1	A veces	3	Siempre	5	A veces	3	A veces	3	Casi Nunca	2	Casi Siempre	4	Casi Nunca	2	Casi Siempre	4	Casi Nunca	2	Casi Siempre	4	Nunca	1	Siempre	5	A veces	3	Casi Nunca	2	Casi Nunca	2	Casi Siempre	4	Nunca	1	A veces	3	Casi Siempre	4	A veces
Sí	22	1	0	70	151	1.51	30.7004	6	0	4	Casi Nunca	2	A veces	3	Casi Nunca	2	A veces	3	Nunca	1	Casi Nunca	2	Casi Nunca	2	A veces	3	Casi Nunca	2	Casi Siempre	4	Casi Siempre	4	Casi Nunca	2	Casi Nunca	2	Siempre	5	A veces	3	A veces	3	A veces	3	Casi Nunca	2	A veces	3	A veces
Sí	18	0	0	80	186	1.86	23.1241	7	2	1	A veces	3	A veces	3	A veces	3	A veces	3	Casi Nunca	2	Casi Nunca	2	Casi Nunca	2	A veces	3	Casi Nunca	2	Nunca	1	A veces	3	A veces	3	Nunca	1	Siempre	5	A veces	3	Casi Nunca	2	Siempre	5	A veces	3	Siempre	5	Nunca
Sí	21	1	0	57	154	1.54	24.0344	8	0	5	Nunca	1	Casi Nunca	2	Nunca	1	Nunca	1	Nunca	1	Nunca	1	Nunca	1	Nunca	1	Nunca	1	A veces	3	Casi Nunca	2	Nunca	1	Nunca	1	Nunca	1	Siempre	5	Nunca	1	Siempre	5	Nunca	1	Siempre	5	Nunca
Sí	19	0	0	65	168	1.68	23.03	8	0	3	Casi Nunca	2	A veces	3	Casi Nunca	2	A veces	3	A veces	3	A veces	3	Casi Nunca	2	Nunca	1	A veces	3	Nunca	1	A veces	3	Nunca	1	Nunca	1	Siempre	5	Casi Siempre	4	Nunca	1	Casi Siempre	4	Casi Nunca	2	A veces	3	Nunca
Sí	19	0	0	82	169	1.69	28.7105	7	2	2	Nunca	1	Nunca	1	Nunca	1	Nunca	1	Nunca	1	Nunca	1	Nunca	1	Nunca	1	Nunca	1	Nunca	1	Nunca	1	Nunca	1	Nunca	1	Nunca	1	Nunca	1	Nunca	1	Nunca	1	Nunca	1	Nunca	1	Nunca
Sí	23	0	0	62	172	1.72	20.9573	7	0	3	A veces	3	A veces	3	Casi Nunca	2	A veces	3	Nunca	1	Casi Nunca	2	Casi Siempre	4	A veces	3	A veces	3	Casi Siempre	4	Casi Nunca	2	Casi Nunca	2	Nunca	1	Casi Siempre	4	Siempre	5	Casi Nunca	2	Casi Siempre	4	Casi Nunca	2	Casi Siempre	4	Casi Siempre
Sí	20	0	0	72	175	1.75	23.5102	8	2	1	Casi Nunca	2	A veces	3	A veces	3	A veces	3	A veces	3	A veces	3	A veces	3	Casi Siempre	4	Casi Nunca	2	Casi Nunca	2	Casi Nunca	2	A veces	3	Casi Nunca	2	A veces	3	A veces	3	Casi Nunca	2	Casi Siempre	4	Casi Nunca	2	A veces	3	Casi Nunca
Sí	21	1	0	75	164	1.64	27.8852	8	0	4	Nunca	1	Casi Siempre	4	Siempre	5	Siempre	5	Nunca	1	A veces	3	Nunca	1	Casi Siempre	4	Casi Siempre	4	Siempre	5	Siempre	5	A veces	3	Casi Siempre	4	Siempre	5	A veces	3	Casi Siempre	4	A veces	3	Nunca	1	Siempre	5	Nunca
Sí	22	1	0	57	160	1.6	22.2656	9	0	5	A veces	3	Casi Siempre	4	Casi Siempre	4	Casi Siempre	4	A veces	3	A veces	3	Casi Nunca	2	Casi Siempre	4	A veces	3	A veces	3	A veces	3	A veces	3	A veces	3	A veces	3	Casi Siempre	4	A veces	3	A veces	3	A veces	3	A veces	3	Casi Nunca
Sí	16	0	0	50	156	1.56	20.5457	9	0	1	Casi Nunca	2	A veces	3	Casi Nunca	2	Siempre	5	Siempre	5	A veces	3	Nunca	1	Casi Nunca	2	Casi Siempre	4	Siempre	5	Casi Nunca	2	Casi Nunca	2	A veces	3	Siempre	5	Nunca	1	Nunca	1	Nunca	1	Nunca	1	Nunca	1	Nunca
Sí	27	0	0	85	189	1.89	23.7955	9	0	5	Nunca	1	Nunca	1	Nunca	1	Nunca	1	Nunca	1	Nunca	1	Nunca	1	Nunca	1	Casi Siempre	4	Nunca	1	Siempre	5	Nunca	1	Nunca	1	Siempre	5	Siempre	5	Nunca	1	Nunca	1	Nunca	1	Siempre	5	Nunca
Sí	22	0	0	73	173	1.73	24.3911	9	2	2	Nunca	1	A veces	3	Nunca	1	Nunca	1	Nunca	1	Nunca	1	Nunca	1	Nunca	1	Casi Nunca	2	Nunca	1	Siempre	5	Nunca	1	Siempre	5	Siempre	5	Siempre	5	Casi Nunca	2	Siempre	5	Casi Siempre	4	Siempre	5	A veces
Sí	39	1	1	60	160	1.6	23.4375	8	0	4	Nunca	1	Nunca	1	Nunca	1	Nunca	1	Casi Nunca	2	Casi Nunca	2	Nunca	1	Nunca	1	Casi Siempre	4	A veces	3	Casi Siempre	4	Casi Nunca	2	Casi Nunca	2	Siempre	5	Siempre	5	A veces	3	Siempre	5	A veces	3	Casi Siempre	4	Nunca
Sí	21	0	0	76	169	1.69	26.6097	8	0	4	A veces	3	A veces	3	Casi Nunca	2	A veces	3	Siempre	5	A veces	3	Siempre	5	Casi Siempre	4	Casi Nunca	2	Casi Siempre	4	Casi Nunca	2	Casi Siempre	4	A veces	3	A veces	3	Casi Siempre	4	A veces	3	A veces	3	Casi Siempre	4	Casi Nunca	2	Casi Siempre
Sí	18	1	0	67	167	1.67	24.0238	9	1	1	Nunca	1	Casi Nunca	2	Casi Siempre	4	Casi Nunca	2	Nunca	1	Nunca	1	Siempre	5	Nunca	1	Casi Siempre	4	Nunca	1	Siempre	5	A veces	3	Casi Siempre	4	Casi Siempre	4	Siempre	5	A veces	3	Siempre	5	Casi Siempre	4	Siempre	5	A veces
Sí	19	1	0	51	160	1.6	19.9219	10	2	2	Casi Nunca	2	Nunca	1	Casi Nunca	2	A veces	3	Casi Nunca	2	Casi Nunca	2	Nunca	1	Nunca	1	Casi Siempre	4	Nunca	1	Casi Siempre	4	Casi Nunca	2	Nunca	1	Siempre	5	Casi Siempre	4	Casi Nunca	2	Casi Siempre	4	Casi Nunca	2	Casi Siempre	4	Casi Nunca
Sí	22	1	0	77	171	1.71	26.3329	5	1	2	A veces	3	A veces	3	A veces	3	A veces	3	A veces	3	A veces	3	A veces	3	A veces	3	A veces	3	Siempre	5	Casi Siempre	4	A veces	3	Casi Siempre	4	Siempre	5	A veces	3	A veces	3	A veces	3	A veces	3	A veces	3	Casi Nunca
Sí	20	1	0	70	160	1.6	27.3437	Dependiendo xd	1	2	Nunca	1	A veces	3	A veces	3	Casi Nunca	2	Nunca	1	A veces	3	Nunca	1	A veces	3	A veces	3	Casi Siempre	4	Siempre	5	Nunca	1	A veces	3	Siempre	5	A veces	3	A veces	3	A veces	3	Nunca	1	Siempre	5	A veces
Sí	19	1	0	47	145	1.45	22.3543	En cualquier momento, mas en la noche	0	7	A veces	3	A veces	3	Casi Siempre	4	Casi Nunca	2	A veces	3	Casi Nunca	2	Casi Nunca	2	Casi Nunca	2	Casi Nunca	2	Casi Nunca	2	Casi Nunca	2	A veces	3	Casi Nunca	2	A veces	3	A veces	3	Casi Nunca	2	A veces	3	A veces	3	A veces	3	Casi Nunca
Sí	18	1	0	57.5	157	1.57	23.3275	8	2	2	Nunca	1	Casi Nunca	2	Nunca	1	A veces	3	Nunca	1	Casi Nunca	2	Nunca	1	Casi Nunca	2	Casi Siempre	4	Casi Nunca	2	Siempre	5	Casi Nunca	2	Nunca	1	Siempre	5	Casi Siempre	4	Casi Nunca	2	Siempre	5	Casi Nunca	2	Casi Siempre	4	Nunca
Sí	19	0	0	98	180	1.8	30.2469	5	1	2	Nunca	1	A veces	3	Casi Nunca	2	Nunca	1	Casi Nunca	2	A veces	3	Nunca	1	Casi Nunca	2	A veces	3	Nunca	1	Siempre	5	Casi Nunca	2	Casi Nunca	2	Siempre	5	A veces	3	Nunca	1	A veces	3	Casi Nunca	2	Casi Siempre	4	Nunca
[truncated: 101 more columns]
