# Supplementary material for: Smartphone overuse, depression & anxiety in medical students during the COVID-19 pandemic
Source: PLoS One. 2022 Aug 30;17(8):e0273575. doi: 10.1371/journal.pone.0273575 (PMC9426930; doi:10.1371/journal.pone.0273575)
Supplement: S2 Dataset — (XLSX) [file pone.0273575.s002.xlsx]

## Sheet: database
id	age	sex	maritalstatus	weight	heightcm	heightm	bmi	sleeptime	university	studyyear	dependence	addiction	depression	insomnia	anxiety	suicidal	famcovid	fmortcovid	ecocovid	lovecovid
1	235	0	3	2344	2374	23.74	4.15907	1	0	6	1.8	1.8	10	4	11	1	0	0	0	0
2	21	1	0	59	160	1.6	23.0469	2	1	4	3.55	3.55	10	5	8	1	0	1	0	1
3	23	1	0	57	161	1.61	21.9899	3	1	3	2.025	2.025	14	15	14	1	1	0	0	1
4	21	1	0	67	161	1.61	25.8478	3	1	5	2.75	2.75	5	17	12	0	0	0	0	0
5	18	0	0	65	167	1.67	23.3067	3	0	3	3.7	3.7	26	20	21	1	0	0	0	1
6	18	1	0	62	168	1.68	21.9671	3	1	2	2.875	2.875	9	9	14	1	1	1	1	1
7	23	1	0	55	168	1.68	19.487	3	1	2	2.675	2.675	11	5	18	0	0	0	0	0
8	20	0	0	80	170	1.7	27.6817	3	1	4	2.725	2.725	6	10	4	0	1	1	0	0
9	21	0	0	105	173	1.73	35.083	3	1	4	2.775	2.775	15	13	14	0	1	0	0	0
10	23	1	0	54	149	1.49	24.3232	4	1	1	4	4	18	22	21	1	0	0	1	0
11	23	1	0	52	149	1.49	23.4224	4	1	2	1.725	1.725	3	8	3	0	1	1	1	0
12	18	1	0	53	153	1.53	22.6409	4	1	2	2.7	2.7	8	9	14	0	0	0	0	0
13	18	1	0	69	153	1.53	29.4758	4	1	1	4.125	4.125	18	19	16	1	0	0	0	0
14	22	1	0	67	157	1.57	27.1816	4	0	6	2.925	2.925	9	20	15	0	1	0	0	1
15	19	1	0	61	158	1.58	24.4352	4	1	2	2.275	2.275	4	9	15	0	1	0	0	0
16	19	1	0	58	158	1.58	23.2335	4	1	3	2.225	2.225	7	9	6	0	0	0	0	0
17	18	1	0	69	158	1.58	27.6398	4	1	7	3.65	3.65	13	16	11	1	0	0	0	0
18	25	1	0	78	159	1.59	30.8532	4	2	6	3.975	3.975	19	22	21	0	0	0	0	0
19	25	1	0	78	159	1.59	30.8532	4	2	6	3.975	3.975	19	22	21	0	0	0	0	0
20	19	1	0	53	160	1.6	20.7031	4	1	3	2.525	2.525	9	8	6	1	1	0	0	1
21	21	1	0	71	163	1.63	26.7229	4	1	5	3.1	3.1	19	17	14	1	1	1	1	1
22	17	1	0	61	163	1.63	22.9591	4	1	1	2.575	2.575	9	13	7	0	1	0	1	0
23	17	1	0	61	163	1.63	22.9591	4	1	1	2.575	2.575	9	13	7	0	1	0	1	0
24	17	1	0	61	163	1.63	22.9591	4	1	1	2.575	2.575	9	13	7	0	1	0	1	0
25	26	1	0	57	164	1.64	21.1927	4	1	7	4.2	4.2	22	19	21	1	0	0	0	1
26	18	0	0	64	165	1.65	23.5078	4	0	1	2	2	16	13	7	1	0	1	0	0
27	26	1	0	65	167	1.67	23.3067	4	0	7	3.95	3.95	18	19	14	1	0	0	1	0
28	19	1	0	59	167	1.67	21.1553	4	1	3	2.775	2.775	12	8	7	0	1	1	0	0
29	20	0	0	54	168	1.68	19.1327	4	2	2	3.275	3.275	17	16	7	1	1	0	0	0
30	20	0	0	85	169	1.69	29.7609	4	0	3	2.075	2.075	2	2	4	0	1	0	0	0
31	24	0	0	94	169	1.69	32.912	4	2	6	4	4	18	17	17	1	0	0	0	0
32	24	0	0	75	169	1.69	26.2596	4	2	6	3.6	3.6	18	20	16	1	0	0	0	1
33	17	1	0	62	169	1.69	21.7079	4	1	1	3.5	3.5	14	17	17	1	1	0	0	0
34	22	0	0	68	171	1.71	23.255	4	1	5	2.55	2.55	2	4	0	0	1	0	0	0
35	25	0	0	95	172	1.72	32.112	4	2	6	3.475	3.475	23	19	15	1	0	0	0	1
36	23	0	0	98	172	1.72	33.126	4	1	7	3.15	3.15	17	11	9	1	0	0	0	0
37	20	0	0	80	174	1.74	26.4236	4	0	4	2.5	2.5	4	6	9	0	0	0	0	0
38	18	0	0	70	174	1.74	23.1206	4	1	2	2.325	2.325	12	10	9	1	0	0	0	0
39	17	1	0	70	174	1.74	23.1206	4	1	1	2.525	2.525	10	5	12	0	1	0	0	0
40	21	0	0	73	177	1.77	23.3011	4	0	4	2.85	2.85	17	15	11	1	1	0	1	0
41	22	0	0	79	182	1.82	23.8498	4	1	4	3.2	3.2	9	17	13	1	1	0	0	0
42	17	0	0	53	190	1.9	14.6814	4	1	1	2.025	2.025	9	4	0	1	1	0	0	0
43	19	1	0	62	160	1.6	24.2187	4	0	2	2.65	2.65	9	11	11	1	1	0	1	0
44	20	1	0	58	161	1.61	22.3757	4	0	4	2.425	2.425	5	9	7	0	0	0	1	0
45	20	1	0	55	165	1.65	20.202	4	0	2	1.9	1.9	25	14	14	1	1	0	0	0
46	19	1	0	45	149	1.49	20.2694	5	2	1	1.85	1.85	3	10	9	0	1	0	1	0
47	18	1	0	69	149	1.49	31.0797	5	1	7	3.925	3.925	18	14	11	1	1	1	0	0
48	21	1	0	55	150	1.5	24.4444	5	1	4	2.725	2.725	5	10	6	0	0	1	0	1
49	19	1	0	52	151	1.51	22.806	5	1	4	2.475	2.475	9	9	8	1	1	0	0	0
50	19	1	0	40	152	1.52	17.313	5	0	3	2.6	2.6	11	15	14	0	1	0	1	1
51	20	1	0	69	152	1.52	29.865	5	0	3	2.3	2.3	1	4	0	0	1	0	1	0
52	24	1	0	60	152	1.52	25.9695	5	1	6	2.95	2.95	19	17	9	1	1	0	0	0
53	22	1	0	56	152.5	1.525	24.0795	5	1	2	2.25	2.25	9	2	6	0	1	1	0	1
54	18	1	0	66	153	1.53	28.1943	5	0	1	2.525	2.525	5	10	9	0	1	1	1	0
55	20	1	0	56	153	1.53	23.9224	5	0	3	2.525	2.525	10	12	9	1	0	0	1	0
56	18	1	0	60	153	1.53	25.6312	5	1	2	2.75	2.75	13	11	10	0	1	1	0	0
57	18	1	0	54	154	1.54	22.7694	5	2	1	2.475	2.475	7	14	9	0	1	1	1	0
58	23	1	0	56	155	1.55	23.3091	5	1	6	2.4	2.4	14	2	11	1	0	0	0	0
59	22	1	0	47	156	1.56	19.313	5	0	6	2	2	1	9	2	0	1	1	1	0
60	17	1	0	57	156	1.56	23.4221	5	2	1	2.925	2.925	7	11	11	0	1	1	0	0
61	27	1	2	47	156	1.56	19.313	5	1	7	3	3	11	10	20	0	1	1	0	1
62	18	1	0	60	157	1.57	24.3418	5	0	2	2.55	2.55	17	10	7	1	0	0	1	1
63	27	0	0	51	157	1.57	20.6905	5	0	4	1	1	9	4	2	1	1	0	1	0
64	21	1	0	60	157	1.57	24.3418	5	2	5	2.275	2.275	8	6	11	0	1	1	0	0
65	22	1	0	52	157	1.57	21.0962	5	2	5	2.925	2.925	8	11	4	0	0	0	0	0
66	24	0	0	76	159	1.59	30.0621	5	2	5	4.4	4.4	24	23	19	1	0	0	0	1
67	19	1	0	65	160	1.6	25.3906	5	0	3	2.725	2.725	12	13	6	0	1	1	1	0
68	20	1	0	59	160	1.6	23.0469	5	0	3	1.1	1.1	18	15	7	1	1	1	1	1
69	23	1	0	58	160	1.6	22.6562	5	0	6	3.25	3.25	26	15	20	1	0	0	1	0
70	19	1	0	80	161	1.61	30.863	5	0	3	2.3	2.3	9	8	3	0	1	0	0	0
71	17	1	0	47	162	1.62	17.9089	5	0	1	2.75	2.75	7	10	4	0	0	0	0	0
72	20	1	0	68	162	1.62	25.9107	5	1	4	2.075	2.075	14	10	15	1	1	0	0	0
73	20	1	0	52	165	1.65	19.1001	5	0	4	2.1	2.1	11	5	6	0	1	1	1	0
74	23	1	0	60	165	1.65	22.0386	5	1	6	2.85	2.85	15	12	16	1	1	0	0	0
75	26	0	0	86	165	1.65	31.5886	5	2	6	3.875	3.875	20	20	16	1	0	0	1	0
76	19	0	0	65	166	1.66	23.5883	5	0	3	2.05	2.05	7	10	10	0	0	0	0	0
77	20	0	0	65	166	1.66	23.5883	5	2	3	3.075	3.075	7	17	7	0	0	0	0	0
78	29	0	1	93	167	1.67	33.3465	5	2	6	3.575	3.575	16	17	12	1	0	0	0	0
79	17	0	0	73	167	1.67	26.1752	5	1	1	3.2	3.2	14	10	9	1	1	0	1	0
80	22	0	0	73	167	1.67	26.1752	5	1	6	2.575	2.575	11	17	17	0	1	0	1	0
81	17	0	0	68	168	1.68	24.093	5	0	1	3.85	3.85	16	12	19	0	1	0	0	1
82	22	1	0	68	168	1.68	24.093	5	0	3	2	2	12	17	14	0	1	0	1	0
83	20	1	0	70	168	1.68	24.8016	5	1	1	2.725	2.725	12	15	12	1	1	1	0	0
84	25	0	0	84	168	1.68	29.7619	5	2	6	4	4	17	21	14	1	0	0	0	0
85	26	0	0	95	169	1.69	33.2621	5	0	4	3.1	3.1	13	18	17	1	0	0	0	0
86	25	0	0	70	169	1.69	24.5089	5	2	5	3.725	3.725	15	16	10	0	0	0	1	0
87	25	0	0	75	170	1.7	25.9516	5	0	6	2.575	2.575	5	4	2	0	1	1	1	0
88	19	0	0	60	170	1.7	20.7612	5	1	2	2.725	2.725	3	4	1	0	0	0	0	0
89	21	1	0	78	170	1.7	26.9896	5	1	3	2.65	2.65	10	8	13	0	1	1	0	0
90	21	0	0	60	170	1.7	20.7612	5	1	5	2.725	2.725	14	10	13	1	1	0	0	0
91	27	0	0	83	170	1.7	28.7197	5	2	6	3.025	3.025	14	14	12	0	1	1	1	1
92	27	0	0	83	170	1.7	28.7197	5	2	6	3.025	3.025	14	14	12	0	1	1	1	1
93	19	0	0	70	171	1.71	23.939	5	1	3	3.2	3.2	17	12	11	1	0	0	1	0
94	20	0	0	89	171	1.71	30.4367	5	1	4	2.675	2.675	7	16	12	0	1	1	0	0
95	26	0	0	89	171	1.71	30.4367	5	2	5	3.825	3.825	22	21	17	1	0	0	0	0
96	29	0	0	89	172	1.72	30.0838	5	0	7	3.925	3.925	25	16	13	1	0	0	0	0
97	23	0	0	92	172	1.72	31.0979	5	2	5	3.925	3.925	20	21	18	1	0	0	0	0
98	23	0	0	92	172	1.72	31.0979	5	2	5	3.925	3.925	20	21	18	1	0	0	0	0
99	18	0	0	85	173	1.73	28.4005	5	0	2	2.225	2.225	1	2	0	0	0	0	1	0
100	19	0	0	67	173	1.73	22.3863	5	2	2	3.425	3.425	5	5	7	0	1	1	0	1
101	20	0	0	79	173	1.73	26.3958	5	2	3	2.75	2.75	15	13	9	1	0	0	0	0
102	24	0	0	84	179	1.79	26.2164	5	0	6	2.575	2.575	2	3	5	0	1	0	1	0
103	22	1	0	60	144	1.44	28.9352	5	0	3	3.775	3.775	18	18	18	1	0	0	1	1
104	19	1	0	54	151	1.51	23.6832	5	0	3	2.575	2.575	2	9	2	0	1	1	0	0
105	19	1	0	65.4	165	1.65	24.022	5	0	3	2.425	2.425	6	3	6	0	1	0	0	0
106	20	0	0	70	75	0.75	124.444	6	0	4	2.625	2.625	21	16	13	1	1	1	1	1
107	18	1	0	50	150	1.5	22.2222	6	0	2	2.575	2.575	7	6	2	0	1	1	1	0
108	21	0	0	49	150	1.5	21.7778	6	2	2	2.525	2.525	7	11	5	0	0	0	0	0
109	21	1	0	55	150	1.5	24.4444	6	1	3	3.025	3.025	16	16	14	1	1	0	1	0
110	26	1	0	48	150	1.5	21.3333	6	1	5	2.7	2.7	13	12	11	1	1	0	0	1
111	24	1	0	57	151	1.51	24.9989	6	1	6	2.625	2.625	8	8	8	0	0	0	0	0
112	19	1	0	56	153	1.53	23.9224	6	0	2	2.625	2.625	18	8	7	1	0	0	0	1
113	24	1	0	52	153	1.53	22.2137	6	0	2	3.075	3.075	7	12	4	1	0	0	1	1
114	20	1	0	50	154	1.54	21.0828	6	0	4	2.625	2.625	6	6	11	0	0	0	1	0
115	22	1	0	49	154	1.54	20.6612	6	0	5	3.475	3.475	23	20	21	0	0	0	0	0
116	21	1	0	66	154	1.54	27.8293	6	2	4	1.975	1.975	5	5	3	0	1	1	1	0
117	19	1	0	53	155	1.55	22.0604	6	0	2	2.575	2.575	12	6	11	0	0	0	1	1
118	24	1	0	52	155	1.55	21.6441	6	0	3	2.425	2.425	10	8	10	0	1	0	0	0
119	22	1	0	60	155	1.55	24.974	6	0	5	2.475	2.475	10	6	9	0	0	0	1	0
120	19	1	0	55	155	1.55	22.8928	6	2	2	2.2	2.2	2	7	3	0	1	1	0	0
121	18	1	0	50	156	1.56	20.5457	6	0	1	2.5	2.5	7	8	10	0	0	0	0	0
122	18	1	0	50	156	1.56	20.5457	6	0	2	2.175	2.175	5	6	3	0	0	0	0	0
123	24	1	0	65	156	1.56	26.7094	6	0	3	2.15	2.15	4	3	0	0	1	0	0	0
124	26	1	0	48	156	1.56	19.7239	6	1	4	2.025	2.025	9	8	0	1	0	0	0	0
125	20	1	0	54	157	1.57	21.9076	6	0	4	2.875	2.875	7	9	7	0	1	0	0	0
126	21	1	0	57	157	1.57	23.1247	6	0	5	3.175	3.175	12	11	7	0	1	0	0	1
127	24	1	0	55	157	1.57	22.3133	6	2	5	2.75	2.75	4	3	1	0	1	0	0	0
128	20	1	0	66	158	1.58	26.4381	6	0	2	2.825	2.825	9	5	10	1	1	0	1	1
129	18	1	0	64	158	1.58	25.6369	6	0	2	1.925	1.925	5	7	6	0	1	0	0	0
130	19	1	0	57	159	1.59	22.5466	6	0	2	2.775	2.775	7	10	6	0	1	0	0	0
131	20	1	0	50	159	1.59	19.7777	6	0	4	2.525	2.525	7	9	5	0	1	1	0	0
132	17	1	0	64	160	1.6	25	6	0	1	2.625	2.625	9	14	5	0	0	0	1	0
133	18	1	0	60	160	1.6	23.4375	6	0	1	2.75	2.75	9	15	10	1	1	1	1	0
134	20	1	0	56	160	1.6	21.875	6	2	3	2.625	2.625	9	10	4	0	0	0	0	0
135	21	1	0	60	160	1.6	23.4375	6	2	3	2.075	2.075	3	5	1	0	1	0	0	0
136	22	1	0	59	160	1.6	23.0469	6	2	3	3.275	3.275	21	16	20	1	1	0	0	1
137	17	1	0	54	160	1.6	21.0937	6	1	1	3.4	3.4	17	9	10	1	1	0	0	1
138	17	0	0	60	160	1.6	23.4375	6	1	1	2.8	2.8	10	8	7	1	1	1	0	0
139	19	1	0	53	161	1.61	20.4467	6	1	4	2.625	2.625	4	11	2	0	0	0	0	1
140	18	0	0	75	162	1.62	28.578	6	2	2	3.025	3.025	7	15	7	0	0	0	0	0
141	24	1	0	64	162	1.62	24.3865	6	2	4	3.95	3.95	27	17	21	1	0	0	0	1
142	19	1	0	56.5	163	1.63	21.2654	6	0	3	2.275	2.275	4	9	3	0	1	0	1	0
143	17	1	0	43	163	1.63	16.1843	6	0	2	2.55	2.55	11	9	10	0	1	0	1	0
144	23	0	0	65	163	1.63	24.4646	6	2	5	2.5	2.5	2	11	1	0	0	0	0	0
145	21	1	0	72	163	1.63	27.0993	6	1	5	2.475	2.475	3	8	3	0	0	0	0	0
146	16	1	0	64	164	1.64	23.7954	6	0	1	2.675	2.675	5	7	3	0	1	0	0	0
147	17	1	0	100	164	1.64	37.1802	6	0	1	2.775	2.775	25	12	20	1	0	0	0	0
148	18	0	0	62	164	1.64	23.0518	6	2	1	2.925	2.925	12	15	9	0	0	0	0	0
149	17	0	0	65	164	1.64	24.1672	6	1	1	3.525	3.525	18	9	13	1	0	0	0	0
150	18	1	0	85	165	1.65	31.2213	6	0	1	2.325	2.325	23	8	7	1	1	1	1	0
151	25	1	0	75	165	1.65	27.5482	6	0	4	2.6	2.6	8	13	7	0	1	0	0	1
152	24	0	0	70	165	1.65	25.7117	6	2	5	3.1	3.1	15	15	11	1	1	0	0	1
153	24	0	0	78	165	1.65	28.6501	6	2	6	4.275	4.275	21	19	17	1	0	0	0	1
154	20	1	0	58	165	1.65	21.3039	6	1	3	2.175	2.175	2	6	2	0	1	1	0	0
155	22	1	0	61	165	1.65	22.4059	6	1	5	2.025	2.025	4	9	4	0	1	1	0	0
156	26	0	0	60	166	1.66	21.7738	6	2	5	3.575	3.575	18	13	12	1	1	0	0	0
157	22	0	0	70	166	1.66	25.4028	6	2	4	4.4	4.4	22	20	15	1	0	0	0	0
158	17	1	0	59	166	1.66	21.4109	6	1	1	2.15	2.15	1	7	2	0	1	0	0	0
159	23	1	0	75.5	166	1.66	27.3988	6	1	7	2.825	2.825	0	12	7	0	1	0	0	0
160	21	0	0	56	167	1.67	20.0796	6	0	2	2.575	2.575	14	12	12	0	1	0	0	1
161	28	1	1	62	167	1.67	22.231	6	0	4	2.7	2.7	17	11	14	0	1	0	1	1
162	20	1	0	63	167	1.67	22.5896	6	2	3	2.175	2.175	8	11	9	0	1	1	1	0
163	20	1	0	57	167	1.67	20.4382	6	1	2	2.875	2.875	14	11	11	0	1	0	1	0
164	23	0	0	70	168	1.68	24.8016	6	1	4	3.075	3.075	7	8	5	0	1	1	0	0
165	24	0	0	76	169	1.69	26.6097	6	2	6	3.725	3.725	21	19	15	1	0	0	0	1
166	23	0	0	68	169	1.69	23.8087	6	1	5	2.475	2.475	3	7	7	0	1	0	0	0
167	25	0	0	86	169	1.69	30.111	6	2	5	3.775	3.775	12	19	13	1	0	0	1	0
168	20	1	0	68	170	1.7	23.5294	6	0	3	2.8	2.8	13	12	9	0	0	0	1	1
169	23	0	0	75	170	1.7	25.9516	6	0	3	1.825	1.825	11	9	8	1	1	1	1	1
170	20	0	0	61	170	1.7	21.1073	6	0	4	2.85	2.85	10	2	4	0	1	0	0	0
171	17	1	0	55	170	1.7	19.0311	6	0	1	2	2	0	4	0	0	1	1	1	1
172	40	1	1	80	170	1.7	27.6817	6	0	5	2.65	2.65	8	15	2	0	1	0	1	1
173	23	0	0	70	170	1.7	24.2215	6	1	6	2.975	2.975	10	15	16	0	1	0	0	0
174	25	0	0	86	170	1.7	29.7578	6	1	7	4.125	4.125	18	19	17	1	0	0	0	0
175	24	0	0	81	170	1.7	28.0277	6	2	6	4.175	4.175	23	20	19	1	0	0	0	0
176	24	0	0	81	170	1.7	28.0277	6	2	6	4.175	4.175	23	20	19	1	0	0	0	0
177	19	0	0	61	171	1.71	20.8611	6	0	4	2.675	2.675	6	12	5	0	1	1	1	0
178	20	0	0	65	171	1.71	22.2291	6	2	2	2.55	2.55	17	11	3	1	1	0	0	0
179	24	0	0	82	171	1.71	28.0428	6	2	6	4.025	4.025	16	20	14	1	0	0	0	0
180	19	0	0	55	173	1.73	18.3768	6	2	4	2.5	2.5	13	12	4	0	1	0	0	0
181	19	0	0	80	175	1.75	26.1224	6	2	2	2.825	2.825	26	12	21	1	1	1	0	0
182	20	0	0	73	175	1.75	23.8367	6	2	4	2.5	2.5	8	9	5	0	0	0	0	0
183	20	0	0	63	175	1.75	20.5714	6	1	4	3.925	3.925	21	19	21	0	1	1	1	1
184	20	0	0	72	176	1.76	23.2438	6	2	3	2.875	2.875	7	7	8	0	1	0	0	0
185	24	0	0	83	177	1.77	26.493	6	2	3	2.675	2.675	5	9	8	0	1	1	1	1
186	24	0	0	75	177	1.77	23.9395	6	2	4	3.475	3.475	21	17	20	1	1	1	0	1
187	21	0	0	87	178	1.78	27.4587	6	0	4	1.825	1.825	18	12	11	1	0	0	0	0
188	23	0	0	59	178	1.78	18.6214	6	2	1	2.05	2.05	1	5	0	0	1	0	0	1
189	23	0	0	90	180	1.8	27.7778	6	1	7	2.55	2.55	5	11	7	0	1	1	0	0
190	19	0	0	71	183	1.83	21.201	6	2	3	2.025	2.025	5	6	3	0	0	0	0	0
191	18	0	0	90	187	1.87	25.7371	6	0	2	3.15	3.15	18	15	13	1	1	0	1	0
192	18	1	0	56	156	1.56	23.0112	6	0	2	3.4	3.4	17	7	12	1	1	0	1	0
193	20	0	0	76	165	1.65	27.9155	6	0	3	2.85	2.85	1	7	8	0	1	1	1	0
194	19	0	0	68	167	1.67	24.3824	6	0	3	3.05	3.05	11	12	7	0	0	0	1	0
195	19	1	0	54	169	1.69	18.9069	6	0	3	3.35	3.35	25	13	18	1	0	0	0	1
196	18	0	0	80	170	1.7	27.6817	6	0	2	2.85	2.85	12	13	9	1	0	0	0	0
197	20	1	0	41.5	149	1.49	18.6929	7	0	4	2.325	2.325	9	13	9	0	1	1	1	0
198	18	1	0	42	150	1.5	18.6667	7	0	1	3.15	3.15	15	11	7	0	1	1	0	0
199	24	1	0	51	150	1.5	22.6667	7	2	3	2.575	2.575	7	8	0	0	0	0	0	0
200	24	1	0	50	150	1.5	22.2222	7	2	3	2.1	2.1	3	3	3	0	0	1	1	0
201	20	1	0	57	152	1.52	24.6711	7	0	1	2.9	2.9	17	7	16	0	1	0	0	1
202	20	1	0	52	152	1.52	22.5069	7	0	4	2.575	2.575	22	17	21	1	1	1	0	0
203	17	1	0	55	154	1.54	23.1911	7	0	1	2.775	2.775	13	9	13	0	1	0	0	0
204	19	1	0	73	154	1.54	30.7809	7	0	3	2.775	2.775	14	14	14	0	0	0	0	0
205	41	1	1	83	154	1.54	34.9975	7	0	4	2.475	2.475	1	11	6	0	0	0	0	0
206	22	1	0	59	154	1.54	24.8777	7	1	7	3.075	3.075	6	4	7	0	1	0	0	0
207	24	1	0	75	156	1.56	30.8185	7	0	5	2.875	2.875	8	11	7	1	1	0	1	0
208	18	1	0	53	157	1.57	21.5019	7	0	2	2.225	2.225	1	10	3	0	1	1	0	0
209	19	1	0	63	157	1.57	25.5588	7	2	2	2.025	2.025	0	6	0	0	1	1	0	0
210	19	1	0	57	159	1.59	22.5466	7	0	4	3.25	3.25	3	8	8	0	0	0	0	0
211	18	1	0	55	159	1.59	21.7555	7	2	2	3.15	3.15	21	16	13	1	1	0	0	0
212	18	1	0	59	160	1.6	23.0469	7	0	1	1.95	1.95	12	16	20	0	1	1	1	0
213	22	1	0	58	160	1.6	22.6562	7	0	3	2.625	2.625	27	24	21	1	1	0	0	1
214	19	1	0	56	160	1.6	21.875	7	2	1	2.4	2.4	6	11	2	0	1	0	0	0
215	20	1	0	60	160	1.6	23.4375	7	2	3	2.4	2.4	4	6	1	0	1	0	0	0
216	19	0	0	60	160	1.6	23.4375	7	1	3	2.3	2.3	4	7	4	0	1	1	1	0
217	20	1	0	58	160	1.6	22.6562	7	1	5	2.85	2.85	7	13	7	0	1	0	0	0
218	23	1	0	55	160	1.6	21.4844	7	1	6	2.5	2.5	4	3	4	0	1	1	0	0
219	18	1	0	60	161	1.61	23.1473	7	0	2	2.725	2.725	7	5	7	0	1	0	0	0
220	22	0	0	70	163	1.63	26.3465	7	0	4	2.525	2.525	10	7	11	1	0	0	1	1
221	21	1	0	61	164	1.64	22.68	7	0	4	3.1	3.1	22	19	17	1	0	0	1	0
222	33	1	0	74	164	1.64	27.5134	7	0	4	2.625	2.625	18	12	7	1	0	0	1	0
223	20	1	0	49	164	1.64	18.2183	7	1	5	2.725	2.725	8	5	7	0	0	0	0	0
224	19	1	0	65	165	1.65	23.8751	7	0	3	2.075	2.075	5	9	7	0	1	0	0	0
225	19	1	0	50	165	1.65	18.3655	7	2	2	2.55	2.55	12	12	5	1	1	1	0	0
226	24	1	0	50	165	1.65	18.3655	7	1	5	2.825	2.825	14	11	11	1	0	0	0	0
227	18	1	0	61	167	1.67	21.8724	7	0	1	2.175	2.175	3	6	6	0	0	0	0	0
228	17	0	0	72	168	1.68	25.5102	7	2	2	3.775	3.775	15	12	11	1	1	1	1	1
229	20	1	0	56	168	1.68	19.8413	7	1	4	1.825	1.825	1	3	0	0	1	1	0	0
230	24	0	0	60	168	1.68	21.2585	7	1	6	2.35	2.35	1	5	3	0	0	0	0	0
231	24	1	0	58	168	1.68	20.5499	7	1	6	2.25	2.25	5	7	4	0	1	0	0	0
232	19	0	0	63	169	1.69	22.0581	7	2	2	3.025	3.025	13	14	10	0	1	0	0	0
233	23	0	0	73	169	1.69	25.5593	7	2	2	2.675	2.675	5	12	4	0	1	0	1	1
234	24	0	0	66	169	1.69	23.1084	7	1	6	2.45	2.45	6	5	2	0	1	0	0	0
235	17	0	0	70	170	1.7	24.2215	7	2	1	2.7	2.7	7	7	2	0	0	0	1	0
236	17	0	0	83	170	1.7	28.7197	7	2	2	2.225	2.225	2	4	3	0	1	1	0	0
237	26	1	0	72	170	1.7	24.9135	7	2	3	2.375	2.375	6	6	4	0	1	0	0	0
238	25	0	0	86	170	1.7	29.7578	7	2	4	2.275	2.275	3	2	7	0	1	1	1	0
239	19	0	0	74	172	1.72	25.0135	7	0	3	2.7	2.7	11	10	4	0	0	0	0	1
240	25	0	0	78	172	1.72	26.3656	7	0	5	2.45	2.45	5	4	1	0	1	1	0	0
241	23	0	0	76	175	1.75	24.8163	7	2	5	2.425	2.425	3	4	1	0	0	0	0	0
242	17	0	0	81	176	1.76	26.1493	7	0	1	3.1	3.1	8	8	6	0	0	0	0	0
243	20	0	0	73	177	1.77	23.3011	7	2	3	2.7	2.7	8	13	4	0	1	0	0	0
244	18	0	0	75	180	1.8	23.1481	7	0	2	2.85	2.85	8	10	7	0	1	0	1	0
245	19	1	0	84	149	1.49	37.8361	7	0	3	3.25	3.25	9	15	14	1	1	0	1	0
246	19	1	0	73	169	1.69	25.5593	7	0	4	2.575	2.575	8	6	3	0	0	0	0	0
247	22	1	0	55	150	1.5	24.4444	8	0	4	2.475	2.475	4	4	0	0	1	0	0	0
248	23	1	0	50	150	1.5	22.2222	8	0	7	1.2	1.2	0	4	0	0	1	1	1	1
249	22	1	0	51	150	1.5	22.6667	8	1	3	3.025	3.025	9	11	7	1	0	0	0	0
250	20	1	0	43	152	1.52	18.6115	8	0	2	2.225	2.225	7	10	0	0	1	0	0	0
251	20	1	0	54	153	1.53	23.0681	8	0	4	2.725	2.725	7	11	4	0	1	0	1	0
252	22	1	0	60	153	1.53	25.6312	8	0	7	2.15	2.15	3	4	1	1	1	0	0	0
253	17	1	0	42	153	1.53	17.9418	8	1	1	2.15	2.15	3	5	8	0	1	1	1	0
254	19	1	0	47	154	1.54	19.8178	8	2	2	2.55	2.55	9	15	5	0	1	1	1	0
255	23	1	0	58	155	1.55	24.1415	8	0	5	2.05	2.05	10	13	7	1	0	0	1	0
256	18	1	0	59	156	1.56	24.2439	8	1	1	2.025	2.025	3	6	6	0	1	0	0	0
257	21	1	0	68	157	1.57	27.5873	8	0	3	2.525	2.525	0	3	0	0	1	0	1	0
258	22	1	0	60	157	1.57	24.3418	8	0	4	1.975	1.975	1	4	0	0	0	0	1	0
259	19	1	0	57	159	1.59	22.5466	8	1	1	4.175	4.175	16	21	21	1	0	0	0	0
260	22	1	0	87	159	1.59	34.4132	8	1	3	2.2	2.2	10	15	9	1	0	0	1	0
261	23	0	0	70	160	1.6	27.3437	8	1	7	2.35	2.35	0	2	0	0	0	0	0	0
262	26	1	0	65.5	161	1.61	25.2691	8	1	6	3.475	3.475	20	8	14	1	1	0	0	1
263	18	1	0	60	162	1.62	22.8624	8	0	2	2.9	2.9	13	10	10	0	0	0	0	0
264	23	1	0	68	162	1.62	25.9107	8	0	7	2.55	2.55	24	16	15	0	0	0	1	0
265	19	1	0	70	163	1.63	26.3465	8	0	4	2.8	2.8	8	7	7	0	1	0	0	0
266	16	1	0	55	165	1.65	20.202	8	1	1	2.25	2.25	5	3	4	0	1	1	0	0
267	19	0	0	65	165	1.65	23.8751	8	1	2	3.425	3.425	17	14	0	1	0	0	0	0
268	18	0	0	70	166	1.66	25.4028	8	0	1	2.75	2.75	8	12	11	0	1	0	0	0
269	19	1	0	57	167	1.67	20.4382	8	0	4	1.725	1.725	1	5	0	0	1	0	1	0
270	20	0	3	76	167	1.67	27.2509	8	2	2	1.025	1.025	7	5	1	1	1	0	1	0
271	19	1	0	49	168	1.68	17.3611	8	0	3	2.225	2.225	23	13	18	1	1	1	0	1
272	22	1	0	53	168	1.68	18.7783	8	0	5	2.45	2.45	15	7	7	0	1	1	1	1
273	19	0	0	72	168	1.68	25.5102	8	2	2	2.6	2.6	4	5	3	0	1	0	0	0
274	33	1	0	60	170	1.7	20.7612	8	0	3	2.475	2.475	7	12	4	0	1	0	1	0
275	18	0	0	69	170	1.7	23.8754	8	2	3	1.425	1.425	7	6	6	0	1	0	0	0
276	21	0	0	79	170	1.7	27.3356	8	1	4	2.45	2.45	3	3	3	0	0	1	0	0
277	18	0	0	70	171	1.71	23.939	8	0	2	2.425	2.425	0	5	0	0	0	0	0	0
278	24	0	0	74	171	1.71	25.3069	8	0	5	2.55	2.55	11	10	6	0	0	0	0	0
279	18	0	0	72	172	1.72	24.3375	8	0	2	2.65	2.65	7	9	6	0	0	0	1	0
280	21	0	0	75	173	1.73	25.0593	8	2	2	1.9	1.9	4	7	4	0	0	0	0	0
281	23	0	0	76	174	1.74	25.1024	8	2	6	2.875	2.875	4	2	1	0	1	1	0	0
282	17	1	0	66	175	1.75	21.551	8	1	1	1.95	1.95	0	4	16	0	0	0	0	0
283	21	0	0	77	176	1.76	24.858	8	0	4	3.475	3.475	7	10	0	0	0	0	0	1
284	18	0	0	93	184	1.84	27.4693	8	1	1	3.175	3.175	12	9	14	0	1	1	1	0
285	18	0	0	93	184	1.84	27.4693	8	1	1	3.175	3.175	12	9	14	0	1	1	1	0
286	19	0	0	57	180	1.8	17.5926	8	0	3	2.75	2.75	17	11	21	1	0	0	1	1
287	22	1	0	50	150	1.5	22.2222	9	2	3	2.65	2.65	13	17	11	1	0	0	1	1
288	20	1	0	70	152	1.52	30.2978	9	2	2	2.95	2.95	12	19	13	0	1	0	0	0
289	19	1	0	45	153	1.53	19.2234	9	2	1	2.75	2.75	4	3	3	0	0	0	0	0
290	18	1	0	52	157	1.57	21.0962	9	2	1	2.775	2.775	10	14	2	0	1	1	0	0
291	20	1	0	62	159	1.59	24.5243	9	0	4	2.6	2.6	2	12	0	0	0	0	1	0
292	20	1	0	54	160	1.6	21.0937	9	1	4	1.275	1.275	19	16	3	1	1	1	1	0
293	21	1	0	73	168	1.68	25.8645	9	0	5	2.275	2.275	9	7	7	1	1	1	1	1
294	17	0	0	55	170	1.7	19.0311	9	2	1	3	3	10	9	9	0	1	0	0	0
295	20	0	0	65	174	1.74	21.4692	9	0	4	2.375	2.375	4	8	1	0	1	0	1	0
296	23	0	0	66	175	1.75	21.551	9	2	4	1.95	1.95	1	4	0	0	1	0	0	0
297	20	0	0	79	177	1.77	25.2163	9	2	4	2.15	2.15	2	6	4	0	1	0	0	0
298	21	1	0	56	151	1.51	24.5603	10	2	3	2.175	2.175	13	5	4	0	1	0	1	0
299	19	1	0	50	151	1.51	21.9289	10	1	2	3.35	3.35	12	14	5	0	1	0	0	0
300	20	1	0	53	159	1.59	20.9644	10	0	3	2.725	2.725	7	7	6	0	1	1	0	0
301	22	0	0	57	160	1.6	22.2656	10	2	2	3.025	3.025	8	8	7	1	1	0	1	0
302	26	1	0	65	160	1.6	25.3906	10	1	3	2.475	2.475	0	5	3	0	0	0	0	0
303	19	1	0	50	162	1.62	19.052	10	2	2	2.45	2.45	14	14	5	0	0	1	0	0
304	20	1	0	78	171	1.71	26.6749	10	0	4	2.925	2.925	10	15	7	1	1	0	1	1
305	20	0	0	66	175	1.75	21.551	10	2	3	3.275	3.275	22	7	16	1	0	0	0	0
306	20	1	0	58	168	1.68	20.5499	11	2	3	1.975	1.975	8	4	8	1	1	0	0	0
307	21	1	0	63	159	1.59	24.9199	12	0	1	3.05	3.05	7	6	11	0	0	0	1	1
308	18	0	0	64	189	1.89	17.9166	12	0	1	2.325	2.325	4	7	3	0	1	0	1	1
309	18	1	0	48	160	1.6	18.75	1:00 am	0	1	2.25	2.25	6	11	7	0	0	0	0	0
310	19	1	0	56	155	1.55	23.3091	8	1	1	2.425	2.425	5	7	5	0	1	0	0	0
311	20	1	0	50	159	1.59	19.7777	12am	0	2	2.35	2.35	24	27	21	1	1	0	1	1
312	18	0	0	60	172	1.72	20.2812	2 - 3 am	0	1	3.225	3.225	10	16	13	0	1	1	0	0
313	22	0	0	84	178	1.78	26.5118	2am	0	4	2.35	2.35	1	3	2	0	0	0	0	0
314	19	1	0	73	176	1.76	23.5666	4	0	3	2.85	2.85	19	13	19	1	0	0	0	0
315	20	1	0	60	158	1.58	24.0346	3	1	2	3.125	3.125	9	17	14	0	1	0	0	0
316	18	1	0	56	160	1.6	21.875	3	0	2	2.875	2.875	10	7	11	0	0	0	0	1
317	18	1	0	59	159	1.59	23.3377	4	0	3	1.8	1.8	14	7	8	1	1	0	0	0
318	20	1	0	52	155	1.55	21.6441	5	1	4	2.8	2.8	11	8	6	0	0	0	1	1
319	21	1	0	70	158	1.58	28.0404	4	1	3	2.7	2.7	7	14	10	0	1	1	1	0
320	18	1	0	42	146	1.46	19.7035	5	0	2	1.85	1.85	5	11	3	0	1	0	0	0
321	17	1	0	59	154	1.54	24.8777	5	1	1	2.675	2.675	4	14	4	0	1	0	0	0
322	22	1	0	60	157	1.57	24.3418	6	1	2	2.525	2.525	2	4	3	0	0	0	0	0
323	20	1	0	56	156	1.56	23.0112	5	0	2	1.975	1.975	11	13	19	1	1	0	1	0
324	17	1	0	70	167	1.67	25.0995	5	1	2	2.575	2.575	7	12	13	0	1	0	1	0
325	24	1	0	53	152	1.52	22.9398	6	1	6	2.75	2.75	7	8	4	0	0	0	0	0
326	20	0	0	100	183	1.83	29.8606	6	1	3	2.325	2.325	2	7	0	0	1	0	0	0
327	19	0	0	98	184	1.84	28.9461	6	2	4	3.05	3.05	7	13	7	0	1	1	1	0
328	17	1	0	52	164	1.64	19.3337	6	1	1	2.1	2.1	1	7	1	0	1	1	0	0
329	24	1	0	59.5	157	1.57	24.1389	7	1	6	2.475	2.475	17	9	18	1	1	0	0	0
330	19	0	0	50	165	1.65	18.3655	7	0	2	2.85	2.85	16	11	9	1	1	0	1	0
331	19	0	0	60	163	1.63	22.5827	7	1	4	2.725	2.725	16	13	6	1	0	0	1	0
332	20	1	0	75	165	1.65	27.5482	7	2	3	2.7	2.7	27	21	21	1	1	1	1	0
333	20	1	0	63	158	1.58	25.2363	6	1	4	2.475	2.475	11	5	5	0	1	1	0	0
334	20	1	0	63	158	1.58	25.2363	6	1	4	2.475	2.475	11	5	5	0	1	1	0	0
335	16	1	0	58	160	1.6	22.6562	6	1	1	3.375	3.375	9	10	9	0	1	0	0	0
336	17	1	0	58	165	1.65	21.3039	6	1	1	2.025	2.025	6	6	4	0	1	0	0	0
337	17	1	0	58	165	1.65	21.3039	6	1	1	2.025	2.025	6	6	4	0	1	0	0	0
338	17	1	0	58	165	1.65	21.3039	6	1	1	2.025	2.025	6	6	4	0	1	0	0	0
339	21	0	0	62	170	1.7	21.4533	6	0	5	2.75	2.75	3	10	6	0	0	0	0	0
340	18	1	0	65	157	1.57	26.3702	6	2	1	1.925	1.925	8	9	7	0	1	1	0	0
341	21	1	0	75	164	1.64	27.8852	6	1	4	2	2	0	7	0	0	0	0	1	0
342	23	0	0	59	171	1.71	20.1771	6	0	3	2.2	2.2	2	11	2	0	0	0	0	0
343	17	1	0	50	167	1.67	17.9282	7	1	1	2.725	2.725	7	10	10	0	0	0	0	1
344	25	1	0	50	150	1.5	22.2222	7	1	7	2.8	2.8	7	5	6	0	1	0	0	0
345	28	1	0	63	154	1.54	26.5643	8	2	5	1.675	1.675	3	6	4	0	1	0	1	0
346	20	1	0	55	159	1.59	21.7555	8	0	4	2.225	2.225	4	3	1	0	1	1	1	0
347	23	1	0	60	163	1.63	22.5827	8	1	6	2.775	2.775	10	7	11	0	1	1	0	0
348	21	0	0	82	179	1.79	25.5922	8	1	5	2.75	2.75	6	8	3	0	0	0	0	0
349	17	1	0	65	155	1.55	27.0552	6	1	1	2.55	2.55	10	16	15	0	1	0	0	0
350	21	1	0	62	160	1.6	24.2187	6	1	1	2.95	2.95	10	8	9	0	0	0	0	1
351	22	1	0	70	151	1.51	30.7004	6	0	4	2.825	2.825	11	11	10	1	1	1	0	1
352	18	0	0	80	186	1.86	23.1241	7	2	1	2.625	2.625	14	12	5	0	1	1	0	0
353	21	1	0	57	154	1.54	24.0344	8	0	5	1.8	1.8	1	3	0	0	1	0	0	0
354	19	0	0	65	168	1.68	23.03	8	0	3	2.15	2.15	9	14	8	0	0	0	0	0
355	19	0	0	82	169	1.69	28.7105	7	2	2	1.15	1.15	0	3	0	0	1	1	1	0
356	23	0	0	62	172	1.72	20.9573	7	0	3	2.8	2.8	4	9	7	0	0	0	0	0
357	20	0	0	72	175	1.75	23.5102	8	2	1	2.95	2.95	13	12	2	0	0	0	0	0
358	21	1	0	75	164	1.64	27.8852	8	0	4	2.8	2.8	1	7	0	0	1	0	1	0
359	22	1	0	57	160	1.6	22.2656	9	0	5	2.95	2.95	18	14	14	1	1	1	0	1
360	16	0	0	50	156	1.56	20.5457	9	0	1	2.5	2.5	9	7	4	1	0	0	0	0
361	27	0	0	85	189	1.89	23.7955	9	0	5	1.625	1.625	7	18	2	0	1	0	1	0
362	22	0	0	73	173	1.73	24.3911	9	2	2	2.275	2.275	4	13	3	0	0	0	0	0
363	39	1	1	60	160	1.6	23.4375	8	0	4	2.075	2.075	6	4	3	1	1	0	0	0
364	21	0	0	76	169	1.69	26.6097	8	0	4	3.025	3.025	15	8	13	0	0	0	1	0
365	18	1	0	67	167	1.67	24.0238	9	1	1	2.875	2.875	11	7	13	1	0	0	0	0
366	19	1	0	51	160	1.6	19.9219	10	2	2	2.375	2.375	5	10	2	0	0	0	0	0
367	22	1	0	77	171	1.71	26.3329	5	1	2	2.825	2.825	23	14	21	1	1	0	0	0
368	20	1	0	70	160	1.6	27.3437	Dependiendo xd	1	2	2.4	2.4	16	11	14	0	0	0	0	0
369	19	1	0	47	145	1.45	22.3543	En cualquier momento, mas en la noche	0	7	2.125	2.125	19	14	17	1	1	0	1	0
370	18	1	0	57.5	157	1.57	23.3275	8	2	2	2.125	2.125	3	5	2	0	0	0	0	0
371	19	0	0	98	180	1.8	30.2469	5	1	2	2.075	2.075	9	16	8	0	1	1	0	0

## Sheet: codes
					Variable						Label	Value (No=0, Yes=1)
	Sex				Has any close relative recently suffered from COVID-19 disease?						famcovid	0	1
	Male	0			Have any close family members died from COVID-19 disease?						fmortcovid	0	1
	Female	1			Have you suffered from a serious financial problem during the last 3 months?						ecocovid	0	1
					Have you suffered from a major breakup during the last 3 months?						lovecovid	0	1
	Marital Status
	Single	0
	Married	1			Variable			Label
	Divorced	2			Participant's age			age
	Widowed	3			Participant's Biological Sex			sex
					Participant's marital status			maritalstatus
					Weight in kg of the participant			weight
	University				Height in centimeters			heightcm
	UCV	0			Height in meters			heightm
	UPAO	1			Body Mass Index			bmi
	UNP	2			Average hours of sleep			sleeptime
					University of origin			university
					Year of university study			studyyear
					Smartphone dependency score			dependence
	Suicidal ideation				Smartphone addiction score			addiction
	Never	0			Depression score			depression
	Sometime	1			Insomnia score			insomnia
					Anxiety score			anxiety
					Suicidal ideation			suicidal
					Family member who has been ill with COVID			famcovid
					Family member deceased by COVID			fmortcovid
					Economic problem due to the COVID pandemic			ecocovid
					Love problem during the COVID pandemic			lovecovid

## Sheet: survey
Do you wish to participate voluntarily in this study?	Age	Sex	Marital status	Current weight (In kilograms, eg. 57)	Height (in centimeters, eg. 168)	Height in meters	Body mass index	Sleeping hours	University	Years of study	Check the box that represents your current state (read carefully and answer) [1. I feel anxious if I run out of battery on my cell phone].		Check the box that represents your current status (Read carefully and answer) [2. I look at one of the mobile apps (e.g. WhatsApp, Instagram, Facebook, etc.) every 5 minutes or so].		Check the box that represents your current state (Read carefully and answer) [3. My family, partner, friends have ever complained about the time I spend looking at my cell phone].		Check the box that represents your current state (Read carefully and answer) [4. I spend excessive time looking at different mobile applications (Social networks, multimedia Apps, games, etc.)]		Check the box that represents your current state (Read carefully and answer) [5. My self-esteem is low].		Check the box that represents your current state. (Read carefully and answer) [6. I check my cell phone constantly even when I am alone or in the company of another person].		Check the box that represents your current state (read carefully and answer) [7. My self-concept depends on how others see me].		Check the box that represents your current state (Read carefully and answer) [8. I look at one of the mobile apps (e.g. WhatsApp, Instagram, Facebook, etc.) about every 10 minutes (02)]		Check the box that represents your current state (Read carefully and answer) [9. I do not spend more time than necessary using mobile communication and entertainment applications].		Check the box that represents your current state (Read carefully and answer) [10. I would go back home to get my cell phone if I realized I had left it even though I was already away from it].		Check the box that represents your current status (read carefully and answer) [11. I am able to leave the house without my cell phone].		Check the box that represents your current state (read carefully and answer) [12. I frequently look at my cell phone at home or in class].		Check the box that represents your current state (Read carefully and answer) [13. I am unable to stop using my cell phone, even if I try].		Check the box that represents your current state (Read carefully and answer) [14. I could turn off my cell phone for a few hours without getting nervous].		Check the box that represents your current status (Read carefully and answer) [15. I only use social applications on my cell phone when strictly necessary].		Check the box that represents your current status (read carefully and answer) [16. I spend a large part of my day using different applications on my cell phone].		Check the box that represents your current status (read carefully and answer) [17. I don't mind running out of battery on my cell phone].		Check the box that represents your current status (read carefully and answer) [18. I spend part of my student day checking my cell phone].		Check the box that represents your current state (read carefully and answer) [19. My self-esteem is high].		Check the box that represents your current status (read carefully and answer) [20. My main motivation for taking or appearing in a photograph is to share it immediately through any social media on my cell phone].
Yes	235	0	3	2344	2374	23.74	4.15907	1	0	6	Sometimes	3	Sometimes	3	Almost never	2	Sometimes	3	Never	1	Almost never	2	Almost never	2	Almost never	2	Never	1	Never	1	Almost never	2	Almost never	2	Never	1	Sometimes	3	Sometimes	3	Sometimes	3	Sometimes	3	Almost never	2	Never	1	Never
Yes	21	1	0	59	160	1.6	23.0469	2	1	4	Sometimes	3	Sometimes	3	Almost never	2	Almost never	2	Almost never	2	Sometimes	3	Sometimes	3	Almost never	2	Sometimes	3	Always	5	Sometimes	3	Sometimes	3	Almost always	4	Almost never	2	Almost never	2	Sometimes	3	Almost always	4	Almost always	4	Always	5	Always
Yes	23	1	0	57	161	1.61	21.9899	3	1	3	Sometimes	3	Almost never	2	Never	1	Never	1	Sometimes	3	Almost never	2	Almost never	2	Never	1	Almost never	2	Almost always	4	Almost never	2	Almost never	2	Never	1	Always	5	Almost always	4	Almost never	2	Almost never	2	Almost never	2	Never	1	Almost never
Yes	21	1	0	67	161	1.61	25.8478	3	1	5	Almost never	2	Never	1	Almost always	4	Never	1	Never	1	Sometimes	3	Never	1	Sometimes	3	Never	1	Never	1	Always	5	Sometimes	3	Never	1	Always	5	Sometimes	3	Almost always	4	Almost always	4	Almost never	2	Always	5	Never
Yes	18	0	0	65	167	1.67	23.3067	3	0	3	Sometimes	3	Always	5	Always	5	Sometimes	3	Always	5	Always	5	Almost always	4	Always	5	Always	5	Always	5	Almost never	2	Sometimes	3	Almost never	2	Sometimes	3	Always	5	Always	5	Sometimes	3	Always	5	Sometimes	3	Sometimes
Yes	18	1	0	62	168	1.68	21.9671	3	1	2	Almost never	2	Always	5	Always	5	Almost always	4	Always	5	Almost always	4	Always	5	Almost always	4	Almost always	4	Never	1	Always	5	Almost always	4	Sometimes	3	Always	5	Sometimes	3	Sometimes	3	Sometimes	3	Sometimes	3	Almost never	2	Almost never
Yes	23	1	0	55	168	1.68	19.487	3	1	2	Never	1	Almost always	4	Almost never	2	Sometimes	3	Sometimes	3	Sometimes	3	Sometimes	3	Sometimes	3	Almost always	4	Never	1	Almost never	2	Sometimes	3	Never	1	Sometimes	3	Sometimes	3	Almost never	2	Sometimes	3	Sometimes	3	Almost always	4	Almost always
Yes	20	0	0	80	170	1.7	27.6817	3	1	4	Almost never	2	Almost always	4	Sometimes	3	Almost always	4	Never	1	Sometimes	3	Never	1	Almost always	4	Sometimes	3	Never	1	Always	5	Sometimes	3	Never	1	Always	5	Sometimes	3	Sometimes	3	Sometimes	3	Sometimes	3	Always	5	Never
Yes	21	0	0	105	173	1.73	35.083	3	1	4	Almost never	2	Sometimes	3	Almost never	2	Sometimes	3	Almost never	2	Almost never	2	Almost never	2	Almost never	2	Almost always	4	Sometimes	3	Always	5	Sometimes	3	Almost never	2	Almost always	4	Sometimes	3	Sometimes	3	Sometimes	3	Almost always	4	Almost always	4	Almost never
Yes	23	1	0	54	149	1.49	24.3232	4	1	1	Almost always	4	Always	5	Almost always	4	Sometimes	3	Always	5	Sometimes	3	Always	5	Almost always	4	Almost always	4	Almost always	4	Almost always	4	Almost always	4	Almost always	4	Sometimes	3	Sometimes	3	Sometimes	3	Almost always	4	Almost always	4	Almost always	4	Almost always
Yes	23	1	0	52	149	1.49	23.4224	4	1	2	Never	1	Sometimes	3	Never	1	Never	1	Never	1	Never	1	Never	1	Sometimes	3	Never	1	Never	1	Always	5	Never	1	Never	1	Always	5	Always	5	Never	1	Always	5	Almost never	2	Sometimes	3	Never
Yes	18	1	0	53	153	1.53	22.6409	4	1	2	Sometimes	3	Sometimes	3	Sometimes	3	Almost never	2	Sometimes	3	Almost never	2	Almost never	2	Almost never	2	Sometimes	3	Almost never	2	Almost always	4	Sometimes	3	Almost always	4	Always	5	Sometimes	3	Almost never	2	Almost never	2	Sometimes	3	Sometimes	3	Almost never
Yes	18	1	0	69	153	1.53	29.4758	4	1	1	Almost always	4	Always	5	Almost always	4	Almost always	4	Always	5	Almost always	4	Almost always	4	Almost always	4	Always	5	Almost always	4	Always	5	Almost always	4	Always	5	Almost always	4	Always	5	Almost always	4	Sometimes	3	Almost always	4	Almost always	4	Sometimes
Yes	22	1	0	67	157	1.57	27.1816	4	0	6	Almost never	2	Always	5	Almost never	2	Almost always	4	Almost never	2	Almost always	4	Never	1	Always	5	Almost never	2	Almost always	4	Never	1	Almost never	2	Never	1	Almost always	4	Almost never	2	Almost always	4	Sometimes	3	Sometimes	3	Almost never	2	Almost always
Yes	19	1	0	61	158	1.58	24.4352	4	1	2	Almost never	2	Almost never	2	Never	1	Almost never	2	Sometimes	3	Almost never	2	Almost never	2	Almost never	2	Almost always	4	Almost never	2	Almost always	4	Sometimes	3	Never	1	Always	5	Sometimes	3	Sometimes	3	Almost always	4	Sometimes	3	Sometimes	3	Never
Yes	19	1	0	58	158	1.58	23.2335	4	1	3	Sometimes	3	Sometimes	3	Sometimes	3	Almost never	2	Never	1	Sometimes	3	Sometimes	3	Almost never	2	Sometimes	3	Never	1	Sometimes	3	Sometimes	3	Almost never	2	Sometimes	3	Sometimes	3	Sometimes	3	Sometimes	3	Sometimes	3	Sometimes	3	Almost never
Yes	18	1	0	69	158	1.58	27.6398	4	1	7	Almost always	4	Always	5	Almost always	4	Always	5	Almost always	4	Always	5	Almost always	4	Almost always	4	Almost always	4	Almost always	4	Almost always	4	Always	5	Almost always	4	Sometimes	3	Sometimes	3	Almost always	4	Almost always	4	Almost always	4	Sometimes	3	Sometimes
Yes	25	1	0	78	159	1.59	30.8532	4	2	6	Always	5	Almost always	4	Sometimes	3	Always	5	Sometimes	3	Almost always	4	Sometimes	3	Almost always	4	Sometimes	3	Almost always	4	Sometimes	3	Always	5	Sometimes	3	Almost always	4	Always	5	Sometimes	3	Always	5	Almost always	4	Sometimes	3	Sometimes
Yes	25	1	0	78	159	1.59	30.8532	4	2	6	Always	5	Almost always	4	Sometimes	3	Always	5	Sometimes	3	Almost always	4	Sometimes	3	Almost always	4	Sometimes	3	Almost always	4	Sometimes	3	Always	5	Sometimes	3	Almost always	4	Always	5	Sometimes	3	Always	5	Almost always	4	Sometimes	3	Sometimes
Yes	19	1	0	53	160	1.6	20.7031	4	1	3	Sometimes	3	Almost never	2	Almost never	2	Almost never	2	Sometimes	3	Sometimes	3	Never	1	Almost never	2	Sometimes	3	Almost never	2	Sometimes	3	Sometimes	3	Almost never	2	Almost always	4	Almost never	2	Almost never	2	Almost never	2	Sometimes	3	Sometimes	3	Almost never
Yes	21	1	0	71	163	1.63	26.7229	4	1	5	Sometimes	3	Almost never	2	Almost never	2	Sometimes	3	Sometimes	3	Sometimes	3	Almost never	2	Sometimes	3	Almost always	4	Always	5	Never	1	Almost always	4	Almost always	4	Almost always	4	Sometimes	3	Almost always	4	Sometimes	3	Almost always	4	Sometimes	3	Almost never
Yes	17	1	0	61	163	1.63	22.9591	4	1	1	Never	1	Sometimes	3	Almost never	2	Never	1	Never	1	Sometimes	3	Never	1	Sometimes	3	Sometimes	3	Sometimes	3	Almost always	4	Sometimes	3	Never	1	Always	5	Always	5	Almost never	2	Sometimes	3	Sometimes	3	Always	5	Sometimes
Yes	17	1	0	61	163	1.63	22.9591	4	1	1	Never	1	Sometimes	3	Almost never	2	Never	1	Never	1	Sometimes	3	Never	1	Sometimes	3	Sometimes	3	Sometimes	3	Almost always	4	Sometimes	3	Never	1	Always	5	Always	5	Almost never	2	Sometimes	3	Sometimes	3	Always	5	Sometimes
Yes	17	1	0	61	163	1.63	22.9591	4	1	1	Never	1	Sometimes	3	Almost never	2	Never	1	Never	1	Sometimes	3	Never	1	Sometimes	3	Sometimes	3	Sometimes	3	Almost always	4	Sometimes	3	Never	1	Always	5	Always	5	Almost never	2	Sometimes	3	Sometimes	3	Always	5	Sometimes
Yes	26	1	0	57	164	1.64	21.1927	4	1	7	Always	5	Almost always	4	Almost always	4	Always	5	Almost always	4	Almost always	4	Always	5	Almost always	4	Almost always	4	Always	5	Almost always	4	Almost always	4	Almost always	4	Sometimes	3	Almost always	4	Almost always	4	Almost always	4	Always	5	Almost always	4	Almost always
Yes	18	0	0	64	165	1.65	23.5078	4	0	1	Almost never	2	Almost never	2	Sometimes	3	Almost never	2	Sometimes	3	Almost never	2	Never	1	Almost never	2	Almost never	2	Never	1	Always	5	Sometimes	3	Never	1	Always	5	Sometimes	3	Never	1	Sometimes	3	Sometimes	3	Never	1	Almost never
Yes	26	1	0	65	167	1.67	23.3067	4	0	7	Almost always	4	Always	5	Almost always	4	Almost always	4	Almost always	4	Always	5	Almost always	4	Almost always	4	Always	5	Almost always	4	Sometimes	3	Almost always	4	Almost always	4	Always	5	Always	5	Always	5	Almost always	4	Sometimes	3	Almost always	4	Almost always
Yes	19	1	0	59	167	1.67	21.1553	4	1	3	Never	1	Sometimes	3	Almost never	2	Sometimes	3	Almost never	2	Almost never	2	Never	1	Sometimes	3	Almost always	4	Almost always	4	Sometimes	3	Almost always	4	Almost never	2	Always	5	Sometimes	3	Almost always	4	Always	5	Almost never	2	Almost always	4	Never
Yes	20	0	0	54	168	1.68	19.1327	4	2	2	Sometimes	3	Almost always	4	Almost always	4	Almost always	4	Sometimes	3	Sometimes	3	Sometimes	3	Sometimes	3	Almost never	2	Almost always	4	Sometimes	3	Sometimes	3	Sometimes	3	Sometimes	3	Sometimes	3	Almost always	4	Almost never	2	Sometimes	3	Sometimes	3	Sometimes
Yes	20	0	0	85	169	1.69	29.7609	4	0	3	Never	1	Almost never	2	Almost never	2	Almost never	2	Never	1	Almost never	2	Never	1	Almost never	2	Almost never	2	Almost never	2	Almost always	4	Never	1	Almost never	2	Sometimes	3	Sometimes	3	Almost never	2	Sometimes	3	Almost never	2	Always	5	Never
Yes	24	0	0	94	169	1.69	32.912	4	2	6	Almost always	4	Almost always	4	Almost always	4	Always	5	Almost always	4	Almost always	4	Always	5	Sometimes	3	Almost always	4	Almost always	4	Always	5	Almost always	4	Almost always	4	Almost always	4	Almost always	4	Always	5	Almost always	4	Almost always	4	Always	5	Almost always
Yes	24	0	0	75	169	1.69	26.2596	4	2	6	Always	5	Sometimes	3	Sometimes	3	Always	5	Almost always	4	Almost always	4	Sometimes	3	Almost always	4	Sometimes	3	Almost always	4	Almost always	4	Almost always	4	Sometimes	3	Almost always	4	Sometimes	3	Almost always	4	Sometimes	3	Sometimes	3	Almost always	4	Sometimes
Yes	17	1	0	62	169	1.69	21.7079	4	1	1	Sometimes	3	Sometimes	3	Almost never	2	Almost always	4	Almost always	4	Always	5	Always	5	Always	5	Sometimes	3	Almost always	4	Always	5	Always	5	Sometimes	3	Almost never	2	Sometimes	3	Always	5	Never	1	Sometimes	3	Sometimes	3	Always
Yes	22	0	0	68	171	1.71	23.255	4	1	5	Never	1	Almost never	2	Almost never	2	Never	1	Never	1	Almost never	2	Never	1	Almost never	2	Almost never	2	Sometimes	3	Always	5	Almost never	2	Sometimes	3	Always	5	Sometimes	3	Almost always	4	Always	5	Almost never	2	Always	5	Sometimes
Yes	25	0	0	95	172	1.72	32.112	4	2	6	Always	5	Almost always	4	Almost always	4	Almost always	4	Almost always	4	Sometimes	3	Sometimes	3	Sometimes	3	Almost never	2	Never	1	Always	5	Never	1	Almost always	4	Almost never	2	Sometimes	3	Sometimes	3	Always	5	Sometimes	3	Almost always	4	Never
Yes	23	0	0	98	172	1.72	33.126	4	1	7	Almost always	4	Almost always	4	Always	5	Almost always	4	Almost always	4	Sometimes	3	Almost always	4	Sometimes	3	Almost always	4	Almost always	4	Almost never	2	Sometimes	3	Sometimes	3	Almost always	4	Always	5	Almost always	4	Almost always	4	Almost always	4	Almost never	2	Sometimes
Yes	20	0	0	80	174	1.74	26.4236	4	0	4	Never	1	Always	5	Sometimes	3	Almost never	2	Never	1	Sometimes	3	Never	1	Almost never	2	Almost never	2	Always	5	Always	5	Almost never	2	Never	1	Always	5	Sometimes	3	Sometimes	3	Always	5	Almost never	2	Sometimes	3	Never
Yes	18	0	0	70	174	1.74	23.1206	4	1	2	Never	1	Almost always	4	Never	1	Almost always	4	Never	1	Almost always	4	Never	1	Almost never	2	Almost never	2	Almost never	2	Sometimes	3	Almost never	2	Almost never	2	Almost never	2	Almost never	2	Almost never	2	Almost never	2	Almost never	2	Almost never	2	Almost never
Yes	17	1	0	70	174	1.74	23.1206	4	1	1	Sometimes	3	Sometimes	3	Sometimes	3	Almost never	2	Almost never	2	Sometimes	3	Almost never	2	Sometimes	3	Almost always	4	Almost never	2	Sometimes	3	Almost never	2	Almost never	2	Almost always	4	Almost never	2	Almost never	2	Sometimes	3	Sometimes	3	Sometimes	3	Never
Yes	21	0	0	73	177	1.77	23.3011	4	0	4	Almost never	2	Almost never	2	Almost always	4	Almost always	4	Sometimes	3	Almost always	4	Never	1	Sometimes	3	Almost never	2	Sometimes	3	Always	5	Almost always	4	Almost never	2	Almost always	4	Almost always	4	Sometimes	3	Sometimes	3	Almost never	2	Almost never	2	Almost always
Yes	22	0	0	79	182	1.82	23.8498	4	1	4	Almost never	2	Always	5	Sometimes	3	Almost always	4	Sometimes	3	Sometimes	3	Almost never	2	Always	5	Almost always	4	Almost never	2	Never	1	Sometimes	3	Sometimes	3	Sometimes	3	Never	1	Sometimes	3	Sometimes	3	Sometimes	3	Always	5	Almost always
Yes	17	0	0	53	190	1.9	14.6814	4	1	1	Almost never	2	Sometimes	3	Sometimes	3	Sometimes	3	Never	1	Sometimes	3	Never	1	Never	1	Almost never	2	Almost never	2	Almost never	2	Almost never	2	Almost never	2	Almost never	2	Almost never	2	Almost never	2	Almost never	2	Almost never	2	Almost never	2	Almost never
Yes	19	1	0	62	160	1.6	24.2187	4	0	2	Sometimes	3	Almost always	4	Sometimes	3	Almost always	4	Sometimes	3	Almost always	4	Sometimes	3	Sometimes	3	Almost never	2	Almost never	2	Almost always	4	Always	5	Sometimes	3	Sometimes	3	Almost always	4	Almost always	4	Sometimes	3	Sometimes	3	Almost always	4	Sometimes
Yes	20	1	0	58	161	1.61	22.3757	4	0	4	Sometimes	3	Sometimes	3	Almost never	2	Sometimes	3	Almost never	2	Sometimes	3	Never	1	Sometimes	3	Sometimes	3	Sometimes	3	Almost always	4	Sometimes	3	Almost never	2	Sometimes	3	Almost never	2	Sometimes	3	Sometimes	3	Sometimes	3	Sometimes	3	Almost never
Yes	20	1	0	55	165	1.65	20.202	4	0	2	Never	1	Almost never	2	Almost never	2	Never	1	Almost never	2	Almost never	2	Never	1	Almost never	2	Sometimes	3	Almost never	2	Almost always	4	Almost never	2	Never	1	Never	1	Almost never	2	Almost never	2	Always	5	Almost never	2	Almost never	2	Never
Yes	19	1	0	45	149	1.49	20.2694	5	2	1	Never	1	Almost never	2	Never	1	Never	1	Never	1	Almost never	2	Never	1	Almost never	2	Never	1	Never	1	Almost always	4	Almost never	2	Never	1	Never	1	Always	5	Never	1	Always	5	Almost never	2	Almost always	4	Almost never
Yes	18	1	0	69	149	1.49	31.0797	5	1	7	Sometimes	3	Almost always	4	Sometimes	3	Always	5	Almost always	4	Sometimes	3	Almost always	4	Almost always	4	Sometimes	3	Sometimes	3	Almost always	4	Always	5	Always	5	Almost always	4	Almost always	4	Almost always	4	Almost always	4	Sometimes	3	Almost always	4	Always
Yes	21	1	0	55	150	1.5	24.4444	5	1	4	Sometimes	3	Almost always	4	Sometimes	3	Always	5	Never	1	Almost never	2	Never	1	Almost never	2	Never	1	Almost always	4	Never	1	Almost always	4	Sometimes	3	Sometimes	3	Never	1	Always	5	Never	1	Always	5	Always	5	Sometimes
Yes	19	1	0	52	151	1.51	22.806	5	1	4	Almost never	2	Sometimes	3	Sometimes	3	Sometimes	3	Almost never	2	Almost never	2	Almost always	4	Almost never	2	Sometimes	3	Always	5	Never	1	Sometimes	3	Almost never	2	Almost always	4	Almost never	2	Sometimes	3	Almost never	2	Almost never	2	Almost never	2	Almost never
Yes	19	1	0	40	152	1.52	17.313	5	0	3	Sometimes	3	Almost always	4	Almost never	2	Almost never	2	Almost never	2	Sometimes	3	Almost never	2	Sometimes	3	Sometimes	3	Almost always	4	Almost never	2	Sometimes	3	Almost never	2	Almost always	4	Almost never	2	Sometimes	3	Almost always	4	Sometimes	3	Almost always	4	Never
Yes	20	1	0	69	152	1.52	29.865	5	0	3	Never	1	Sometimes	3	Almost never	2	Almost never	2	Sometimes	3	Almost never	2	Never	1	Sometimes	3	Sometimes	3	Never	1	Sometimes	3	Sometimes	3	Almost never	2	Almost always	4	Almost always	4	Sometimes	3	Almost always	4	Sometimes	3	Sometimes	3	Never
Yes	24	1	0	60	152	1.52	25.9695	5	1	6	Almost always	4	Almost always	4	Always	5	Almost always	4	Never	1	Almost always	4	Never	1	Almost always	4	Almost never	2	Always	5	Almost always	4	Almost always	4	Sometimes	3	Sometimes	3	Almost never	2	Sometimes	3	Almost never	2	Sometimes	3	Always	5	Never
Yes	22	1	0	56	152.5	1.525	24.0795	5	1	2	Almost never	2	Never	1	Sometimes	3	Sometimes	3	Never	1	Sometimes	3	Never	1	Almost never	2	Almost never	2	Never	1	Almost never	2	Almost never	2	Never	1	Always	5	Never	1	Sometimes	3	Never	1	Sometimes	3	Always	5	Almost never
Yes	18	1	0	66	153	1.53	28.1943	5	0	1	Almost never	2	Almost never	2	Sometimes	3	Almost never	2	Almost never	2	Almost never	2	Sometimes	3	Almost never	2	Almost always	4	Almost never	2	Almost always	4	Almost never	2	Almost never	2	Almost always	4	Sometimes	3	Almost never	2	Sometimes	3	Almost never	2	Almost always	4	Sometimes
Yes	20	1	0	56	153	1.53	23.9224	5	0	3	Sometimes	3	Sometimes	3	Sometimes	3	Almost never	2	Almost never	2	Almost never	2	Sometimes	3	Sometimes	3	Almost always	4	Never	1	Almost always	4	Almost never	2	Almost never	2	Almost always	4	Sometimes	3	Almost never	2	Almost always	4	Sometimes	3	Almost always	4	Sometimes
Yes	18	1	0	60	153	1.53	25.6312	5	1	2	Never	1	Almost always	4	Almost always	4	Almost never	2	Sometimes	3	Sometimes	3	Almost always	4	Almost never	2	Sometimes	3	Always	5	Sometimes	3	Sometimes	3	Almost never	2	Sometimes	3	Almost never	2	Almost always	4	Almost never	2	Sometimes	3	Almost never	2	Sometimes
Yes	18	1	0	54	154	1.54	22.7694	5	2	1	Sometimes	3	Almost never	2	Almost always	4	Sometimes	3	Almost never	2	Sometimes	3	Almost never	2	Almost never	2	Almost always	4	Almost never	2	Sometimes	3	Sometimes	3	Almost never	2	Sometimes	3	Sometimes	3	Sometimes	3	Sometimes	3	Sometimes	3	Almost always	4	Almost never
Yes	23	1	0	56	155	1.55	23.3091	5	1	6	Almost never	2	Almost always	4	Almost never	2	Almost always	4	Sometimes	3	Sometimes	3	Almost always	4	Sometimes	3	Almost never	2	Never	1	Sometimes	3	Sometimes	3	Never	1	Always	5	Sometimes	3	Sometimes	3	Sometimes	3	Sometimes	3	Sometimes	3	Almost never
Yes	22	1	0	47	156	1.56	19.313	5	0	6	Almost never	2	Sometimes	3	Almost never	2	Never	1	Almost never	2	Almost never	2	Never	1	Never	1	Almost always	4	Never	1	Almost always	4	Almost never	2	Never	1	Always	5	Almost always	4	Never	1	Almost always	4	Almost never	2	Sometimes	3	Never
Yes	17	1	0	57	156	1.56	23.4221	5	2	1	Sometimes	3	Sometimes	3	Almost never	2	Sometimes	3	Almost never	2	Sometimes	3	Sometimes	3	Sometimes	3	Sometimes	3	Sometimes	3	Sometimes	3	Sometimes	3	Sometimes	3	Sometimes	3	Sometimes	3	Sometimes	3	Sometimes	3	Sometimes	3	Sometimes	3	Almost never
Yes	27	1	2	47	156	1.56	19.313	5	1	7	Almost never	2	Always	5	Sometimes	3	Almost always	4	Never	1	Always	5	Sometimes	3	Almost always	4	Almost always	4	Always	5	Never	1	Almost always	4	Always	5	Never	1	Almost never	2	Almost always	4	Almost never	2	Almost always	4	Almost always	4	Never
Yes	18	1	0	60	157	1.57	24.3418	5	0	2	Almost never	2	Always	5	Almost always	4	Always	5	Sometimes	3	Sometimes	3	Sometimes	3	Almost always	4	Almost never	2	Almost never	2	Never	1	Almost never	2	Almost never	2	Almost never	2	Almost never	2	Almost never	2	Almost never	2	Almost always	4	Never	1	Never
Yes	27	0	0	51	157	1.57	20.6905	5	0	4	Never	1	Never	1	Never	1	Never	1	Never	1	Never	1	Never	1	Never	1	Never	1	Never	1	Never	1	Never	1	Never	1	Never	1	Never	1	Never	1	Never	1	Never	1	Never	1	Never
Yes	21	1	0	60	157	1.57	24.3418	5	2	5	Almost never	2	Sometimes	3	Almost never	2	Almost never	2	Almost never	2	Almost never	2	Sometimes	3	Almost never	2	Almost always	4	Sometimes	3	Almost always	4	Almost never	2	Never	1	Always	5	Sometimes	3	Almost never	2	Almost always	4	Almost never	2	Almost always	4	Sometimes
Yes	22	1	0	52	157	1.57	21.0962	5	2	5	Almost never	2	Sometimes	3	Sometimes	3	Almost always	4	Sometimes	3	Sometimes	3	Sometimes	3	Sometimes	3	Sometimes	3	Almost never	2	Always	5	Sometimes	3	Almost never	2	Almost always	4	Almost always	4	Always	5	Almost always	4	Almost always	4	Almost always	4	Almost never
Yes	24	0	0	76	159	1.59	30.0621	5	2	5	Always	5	Almost always	4	Sometimes	3	Almost always	4	Almost always	4	Always	5	Almost always	4	Almost always	4	Always	5	Almost always	4	Sometimes	3	Always	5	Almost always	4	Always	5	Always	5	Almost always	4	Almost always	4	Almost always	4	Always	5	Always
Yes	19	1	0	65	160	1.6	25.3906	5	0	3	Almost never	2	Almost always	4	Sometimes	3	Sometimes	3	Sometimes	3	Sometimes	3	Sometimes	3	Almost always	4	Almost never	2	Almost always	4	Almost never	2	Sometimes	3	Never	1	Always	5	Almost never	2	Almost never	2	Almost always	4	Sometimes	3	Sometimes	3	Never
Yes	20	1	0	59	160	1.6	23.0469	5	0	3	Never	1	Never	1	Never	1	Never	1	Never	1	Never	1	Always	5	Never	1	Never	1	Never	1	Never	1	Never	1	Never	1	Never	1	Never	1	Never	1	Never	1	Never	1	Never	1	Never
Yes	23	1	0	58	160	1.6	22.6562	5	0	6	Almost never	2	Sometimes	3	Sometimes	3	Always	5	Almost always	4	Almost always	4	Sometimes	3	Sometimes	3	Sometimes	3	Always	5	Never	1	Sometimes	3	Almost never	2	Always	5	Sometimes	3	Almost always	4	Almost always	4	Almost always	4	Never	1	Almost never
Yes	19	1	0	80	161	1.61	30.863	5	0	3	Never	1	Never	1	Almost never	2	Almost never	2	Almost never	2	Almost never	2	Almost never	2	Never	1	Sometimes	3	Always	5	Sometimes	3	Almost never	2	Never	1	Almost always	4	Always	5	Almost never	2	Almost always	4	Sometimes	3	Almost always	4	Never
Yes	17	1	0	47	162	1.62	17.9089	5	0	1	Sometimes	3	Sometimes	3	Sometimes	3	Almost always	4	Almost never	2	Almost always	4	Never	1	Almost never	2	Sometimes	3	Never	1	Always	5	Sometimes	3	Sometimes	3	Always	5	Almost always	4	Almost never	2	Sometimes	3	Sometimes	3	Sometimes	3	Sometimes
Yes	20	1	0	68	162	1.62	25.9107	5	1	4	Sometimes	3	Almost never	2	Sometimes	3	Sometimes	3	Sometimes	3	Sometimes	3	Sometimes	3	Sometimes	3	Sometimes	3	Never	1	Never	1	Never	1	Almost never	2	Never	1	Never	1	Sometimes	3	Never	1	Almost never	2	Sometimes	3	Almost never
Yes	20	1	0	52	165	1.65	19.1001	5	0	4	Almost never	2	Sometimes	3	Almost never	2	Almost never	2	Sometimes	3	Sometimes	3	Never	1	Sometimes	3	Almost never	2	Almost never	2	Sometimes	3	Almost never	2	Almost never	2	Almost never	2	Sometimes	3	Sometimes	3	Almost never	2	Never	1	Sometimes	3	Sometimes
Yes	23	1	0	60	165	1.65	22.0386	5	1	6	Sometimes	3	Sometimes	3	Almost always	4	Sometimes	3	Sometimes	3	Almost always	4	Sometimes	3	Sometimes	3	Almost never	2	Sometimes	3	Sometimes	3	Sometimes	3	Sometimes	3	Almost always	4	Sometimes	3	Sometimes	3	Sometimes	3	Sometimes	3	Almost never	2	Almost never
Yes	26	0	0	86	165	1.65	31.5886	5	2	6	Always	5	Almost always	4	Always	5	Almost always	4	Always	5	Almost always	4	Almost always	4	Always	5	Almost always	4	Always	5	Almost always	4	Sometimes	3	Almost always	4	Almost never	2	Sometimes	3	Sometimes	3	Almost always	4	Always	5	Almost always	4	Always
Yes	19	0	0	65	166	1.66	23.5883	5	0	3	Almost never	2	Sometimes	3	Never	1	Sometimes	3	Never	1	Never	1	Never	1	Sometimes	3	Sometimes	3	Never	1	Almost never	2	Almost never	2	Never	1	Sometimes	3	Almost always	4	Sometimes	3	Sometimes	3	Never	1	Always	5	Never
Yes	20	0	0	65	166	1.66	23.5883	5	2	3	Sometimes	3	Almost always	4	Almost always	4	Almost always	4	Never	1	Almost always	4	Sometimes	3	Almost always	4	Almost always	4	Always	5	Always	5	Almost always	4	Almost never	2	Sometimes	3	Never	1	Almost always	4	Never	1	Almost never	2	Almost always	4	Almost never
Yes	29	0	1	93	167	1.67	33.3465	5	2	6	Almost always	4	Almost always	4	Almost always	4	Sometimes	3	Sometimes	3	Sometimes	3	Almost always	4	Sometimes	3	Sometimes	3	Almost always	4	Almost always	4	Almost always	4	Sometimes	3	Almost always	4	Almost always	4	Sometimes	3	Almost always	4	Sometimes	3	Almost always	4	Sometimes
Yes	17	0	0	73	167	1.67	26.1752	5	1	1	Sometimes	3	Almost always	4	Almost never	2	Almost never	2	Almost always	4	Almost never	2	Always	5	Sometimes	3	Almost never	2	Almost never	2	Sometimes	3	Almost never	2	Sometimes	3	Always	5	Always	5	Almost always	4	Sometimes	3	Almost never	2	Almost always	4	Sometimes
Yes	22	0	0	73	167	1.67	26.1752	5	1	6	Almost never	2	Always	5	Almost never	2	Sometimes	3	Never	1	Sometimes	3	Never	1	Never	1	Sometimes	3	Sometimes	3	Never	1	Sometimes	3	Sometimes	3	Sometimes	3	Always	5	Sometimes	3	Sometimes	3	Always	5	Always	5	Sometimes
Yes	17	0	0	68	168	1.68	24.093	5	0	1	Sometimes	3	Always	5	Always	5	Almost never	2	Always	5	Always	5	Always	5	Always	5	Never	1	Always	5	Never	1	Sometimes	3	Sometimes	3	Sometimes	3	Always	5	Always	5	Sometimes	3	Always	5	Always	5	Sometimes
Yes	22	1	0	68	168	1.68	24.093	5	0	3	Never	1	Almost never	2	Never	1	Sometimes	3	Almost never	2	Sometimes	3	Never	1	Never	1	Almost never	2	Sometimes	3	Sometimes	3	Sometimes	3	Never	1	Never	1	Always	5	Sometimes	3	Never	1	Almost never	2	Almost always	4	Never
Yes	20	1	0	70	168	1.68	24.8016	5	1	1	Never	1	Always	5	Never	1	Almost never	2	Sometimes	3	Almost never	2	Never	1	Always	5	Almost never	2	Almost never	2	Always	5	Sometimes	3	Sometimes	3	Almost always	4	Sometimes	3	Almost always	4	Never	1	Always	5	Sometimes	3	Almost always
Yes	25	0	0	84	168	1.68	29.7619	5	2	6	Always	5	Almost always	4	Almost always	4	Always	5	Almost always	4	Sometimes	3	Almost always	4	Almost always	4	Sometimes	3	Always	5	Almost always	4	Almost always	4	Almost always	4	Sometimes	3	Always	5	Almost always	4	Sometimes	3	Almost always	4	Almost always	4	Sometimes
Yes	26	0	0	95	169	1.69	33.2621	5	0	4	Sometimes	3	Almost always	4	Sometimes	3	Almost always	4	Never	1	Sometimes	3	Almost always	4	Almost always	4	Sometimes	3	Always	5	Almost never	2	Sometimes	3	Sometimes	3	Sometimes	3	Almost never	2	Almost always	4	Almost always	4	Almost always	4	Always	5	Almost never
Yes	25	0	0	70	169	1.69	24.5089	5	2	5	Almost always	4	Always	5	Almost always	4	Almost always	4	Always	5	Almost always	4	Always	5	Almost always	4	Sometimes	3	Almost always	4	Sometimes	3	Almost always	4	Almost always	4	Almost always	4	Sometimes	3	Always	5	Almost always	4	Almost always	4	Sometimes	3	Almost always
Yes	25	0	0	75	170	1.7	25.9516	5	0	6	Sometimes	3	Almost never	2	Almost always	4	Sometimes	3	Sometimes	3	Sometimes	3	Almost never	2	Sometimes	3	Sometimes	3	Almost always	4	Sometimes	3	Almost always	4	Almost never	2	Always	5	Almost never	2	Almost never	2	Almost never	2	Sometimes	3	Sometimes	3	Almost never
Yes	19	0	0	60	170	1.7	20.7612	5	1	2	Almost never	2	Sometimes	3	Sometimes	3	Sometimes	3	Almost never	2	Sometimes	3	Never	1	Sometimes	3	Sometimes	3	Always	5	Never	1	Sometimes	3	Sometimes	3	Almost never	2	Sometimes	3	Sometimes	3	Almost never	2	Sometimes	3	Almost always	4	Almost never
Yes	21	1	0	78	170	1.7	26.9896	5	1	3	Almost never	2	Sometimes	3	Sometimes	3	Almost never	2	Almost never	2	Almost never	2	Sometimes	3	Sometimes	3	Almost never	2	Never	1	Always	5	Almost never	2	Always	5	Always	5	Sometimes	3	Always	5	Never	1	Almost always	4	Sometimes	3	Almost never
Yes	21	0	0	60	170	1.7	20.7612	5	1	5	Never	1	Sometimes	3	Sometimes	3	Sometimes	3	Almost never	2	Almost never	2	Sometimes	3	Sometimes	3	Sometimes	3	Almost never	2	Always	5	Almost always	4	Almost always	4	Always	5	Almost never	2	Sometimes	3	Almost never	2	Almost never	2	Almost always	4	Almost never
Yes	27	0	0	83	170	1.7	28.7197	5	2	6	Never	1	Almost never	2	Sometimes	3	Almost always	4	Always	5	Almost always	4	Sometimes	3	Almost never	2	Never	1	Sometimes	3	Almost always	4	Sometimes	3	Always	5	Never	1	Sometimes	3	Almost always	4	Always	5	Almost never	2	Never	1	Always
Yes	27	0	0	83	170	1.7	28.7197	5	2	6	Never	1	Almost never	2	Sometimes	3	Almost always	4	Always	5	Almost always	4	Sometimes	3	Almost never	2	Never	1	Sometimes	3	Almost always	4	Sometimes	3	Always	5	Never	1	Sometimes	3	Almost always	4	Always	5	Almost never	2	Never	1	Always
Yes	19	0	0	70	171	1.71	23.939	5	1	3	Sometimes	3	Always	5	Almost always	4	Sometimes	3	Almost always	4	Sometimes	3	Almost never	2	Sometimes	3	Almost never	2	Almost never	2	Almost always	4	Almost never	2	Almost always	4	Almost always	4	Almost always	4	Sometimes	3	Sometimes	3	Almost always	4	Almost never	2	Sometimes
Yes	20	0	0	89	171	1.71	30.4367	5	1	4	Almost never	2	Almost always	4	Almost never	2	Never	1	Never	1	Sometimes	3	Never	1	Sometimes	3	Almost never	2	Sometimes	3	Almost never	2	Sometimes	3	Never	1	Always	5	Sometimes	3	Sometimes	3	Sometimes	3	Sometimes	3	Always	5	Almost never
Yes	26	0	0	89	171	1.71	30.4367	5	2	5	Always	5	Almost always	4	Almost always	4	Sometimes	3	Almost never	2	Almost always	4	Sometimes	3	Always	5	Sometimes	3	Almost always	4	Sometimes	3	Almost always	4	Sometimes	3	Always	5	Sometimes	3	Almost always	4	Always	5	Sometimes	3	Almost always	4	Almost always
Yes	29	0	0	89	172	1.72	30.0838	5	0	7	Always	5	Almost always	4	Almost always	4	Almost always	4	Almost always	4	Sometimes	3	Sometimes	3	Sometimes	3	Almost always	4	Always	5	Almost always	4	Almost always	4	Almost always	4	Almost always	4	Almost always	4	Almost always	4	Almost always	4	Almost always	4	Sometimes	3	Almost always
Yes	23	0	0	92	172	1.72	31.0979	5	2	5	Always	5	Almost always	4	Almost always	4	Always	5	Almost always	4	Almost always	4	Almost always	4	Always	5	Almost always	4	Always	5	Almost always	4	Always	5	Always	5	Almost always	4	Always	5	Almost always	4	Almost always	4	Always	5	Almost always	4	Always
Yes	23	0	0	92	172	1.72	31.0979	5	2	5	Always	5	Almost always	4	Almost always	4	Always	5	Almost always	4	Almost always	4	Almost always	4	Always	5	Almost always	4	Always	5	Almost always	4	Always	5	Always	5	Almost always	4	Always	5	Almost always	4	Almost always	4	Always	5	Almost always	4	Always
Yes	18	0	0	85	173	1.73	28.4005	5	0	2	Never	1	Almost never	2	Almost never	2	Almost never	2	Never	1	Never	1	Never	1	Almost never	2	Always	5	Almost never	2	Always	5	Almost never	2	Never	1	Always	5	Almost always	4	Never	1	Always	5	Sometimes	3	Always	5	Never
Yes	19	0	0	67	173	1.73	22.3863	5	2	2	Always	5	Always	5	Almost always	4	Almost always	4	Almost never	2	Never	1	Sometimes	3	Always	5	Almost never	2	Always	5	Never	1	Almost always	4	Sometimes	3	Never	1	Never	1	Always	5	Never	1	Always	5	Sometimes	3	Never
Yes	20	0	0	79	173	1.73	26.3958	5	2	3	Almost never	2	Sometimes	3	Never	1	Sometimes	3	Sometimes	3	Sometimes	3	Almost never	2	Sometimes	3	Sometimes	3	Always	5	Never	1	Sometimes	3	Almost never	2	Almost never	2	Almost always	4	Sometimes	3	Almost always	4	Almost never	2	Almost always	4	Sometimes
Yes	24	0	0	84	179	1.79	26.2164	5	0	6	Almost always	4	Sometimes	3	Sometimes	3	Sometimes	3	Never	1	Almost never	2	Never	1	Sometimes	3	Never	1	Almost never	2	Sometimes	3	Sometimes	3	Sometimes	3	Almost always	4	Sometimes	3	Almost never	2	Almost always	4	Almost always	4	Always	5	Never
Yes	22	1	0	60	144	1.44	28.9352	5	0	3	Almost always	4	Always	5	Always	5	Almost always	4	Sometimes	3	Sometimes	3	Sometimes	3	Almost always	4	Almost never	2	Almost always	4	Sometimes	3	Sometimes	3	Sometimes	3	Sometimes	3	Almost always	4	Almost always	4	Almost always	4	Sometimes	3	Almost always	4	Almost always
Yes	19	1	0	54	151	1.51	23.6832	5	0	3	Sometimes	3	Sometimes	3	Almost never	2	Almost never	2	Almost never	2	Almost always	4	Never	1	Almost never	2	Almost always	4	Sometimes	3	Almost never	2	Almost never	2	Almost never	2	Always	5	Almost always	4	Sometimes	3	Sometimes	3	Sometimes	3	Almost always	4	Almost never
Yes	19	1	0	65.4	165	1.65	24.022	5	0	3	Sometimes	3	Sometimes	3	Almost never	2	Almost never	2	Sometimes	3	Sometimes	3	Almost never	2	Sometimes	3	Sometimes	3	Almost never	2	Almost never	2	Sometimes	3	Sometimes	3	Never	1	Sometimes	3	Almost always	4	Almost always	4	Sometimes	3	Sometimes	3	Almost never
Yes	20	0	0	70	75	0.75	124.444	6	0	4	Sometimes	3	Sometimes	3	Sometimes	3	Sometimes	3	Sometimes	3	Sometimes	3	Sometimes	3	Sometimes	3	Almost never	2	Sometimes	3	Sometimes	3	Sometimes	3	Sometimes	3	Almost never	2	Almost never	2	Sometimes	3	Sometimes	3	Sometimes	3	Sometimes	3	Sometimes
Yes	18	1	0	50	150	1.5	22.2222	6	0	2	Never	1	Sometimes	3	Sometimes	3	Sometimes	3	Almost never	2	Sometimes	3	Almost always	4	Almost never	2	Almost always	4	Almost never	2	Almost always	4	Sometimes	3	Never	1	Always	5	Sometimes	3	Sometimes	3	Almost never	2	Almost never	2	Sometimes	3	Never
Yes	21	0	0	49	150	1.5	21.7778	6	2	2	Almost never	2	Sometimes	3	Never	1	Almost never	2	Never	1	Almost never	2	Never	1	Sometimes	3	Almost never	2	Never	1	Almost always	4	Sometimes	3	Almost never	2	Almost always	4	Sometimes	3	Almost never	2	Almost always	4	Sometimes	3	Always	5	Never
Yes	21	1	0	55	150	1.5	24.4444	6	1	3	Always	5	Almost always	4	Always	5	Almost always	4	Almost always	4	Almost always	4	Almost never	2	Almost always	4	Almost never	2	Almost always	4	Almost never	2	Almost always	4	Sometimes	3	Sometimes	3	Almost never	2	Almost always	4	Almost never	2	Sometimes	3	Almost never	2	Almost never
Yes	26	1	0	48	150	1.5	21.3333	6	1	5	Sometimes	3	Almost always	4	Almost never	2	Almost always	4	Almost always	4	Sometimes	3	Almost always	4	Almost always	4	Almost always	4	Always	5	Never	1	Almost always	4	Almost never	2	Almost never	2	Sometimes	3	Sometimes	3	Sometimes	3	Almost always	4	Almost never	2	Never
Yes	24	1	0	57	151	1.51	24.9989	6	1	6	Almost never	2	Almost never	2	Sometimes	3	Almost never	2	Almost never	2	Almost never	2	Almost never	2	Almost never	2	Almost always	4	Almost never	2	Sometimes	3	Sometimes	3	Almost never	2	Sometimes	3	Almost never	2	Sometimes	3	Sometimes	3	Almost always	4	Always	5	Almost never
Yes	19	1	0	56	153	1.53	23.9224	6	0	2	Almost never	2	Almost never	2	Almost never	2	Almost never	2	Almost never	2	Almost never	2	Almost never	2	Almost never	2	Never	1	Almost never	2	Never	1	Almost never	2	Never	1	Never	1	Never	1	Almost never	2	Never	1	Almost never	2	Never	1	Never
Yes	24	1	0	52	153	1.53	22.2137	6	0	2	Almost never	2	Sometimes	3	Sometimes	3	Almost always	4	Almost never	2	Almost always	4	Almost never	2	Almost always	4	Almost always	4	Almost never	2	Almost always	4	Sometimes	3	Sometimes	3	Sometimes	3	Almost never	2	Almost always	4	Sometimes	3	Sometimes	3	Almost always	4	Almost never
Yes	20	1	0	50	154	1.54	21.0828	6	0	4	Sometimes	3	Sometimes	3	Almost never	2	Almost never	2	Sometimes	3	Almost never	2	Almost never	2	Sometimes	3	Almost always	4	Almost never	2	Almost always	4	Sometimes	3	Sometimes	3	Almost always	4	Almost always	4	Sometimes	3	Almost always	4	Almost never	2	Sometimes	3	Sometimes
Yes	22	1	0	49	154	1.54	20.6612	6	0	5	Sometimes	3	Sometimes	3	Sometimes	3	Almost always	4	Sometimes	3	Almost always	4	Sometimes	3	Sometimes	3	Almost never	2	Always	5	Never	1	Always	5	Almost always	4	Sometimes	3	Never	1	Always	5	Never	1	Almost always	4	Almost always	4	Never
Yes	21	1	0	66	154	1.54	27.8293	6	2	4	Never	1	Never	1	Almost never	2	Almost never	2	Almost never	2	Almost never	2	Almost never	2	Almost never	2	Almost always	4	Almost never	2	Almost never	2	Almost never	2	Never	1	Always	5	Almost always	4	Never	1	Almost always	4	Almost never	2	Almost always	4	Never
Yes	19	1	0	53	155	1.55	22.0604	6	0	2	Almost always	4	Almost always	4	Almost always	4	Almost always	4	Never	1	Sometimes	3	Never	1	Almost always	4	Almost always	4	Almost always	4	Never	1	Almost never	2	Almost always	4	Almost never	2	Almost never	2	Sometimes	3	Almost never	2	Almost never	2	Sometimes	3	Almost never
Yes	24	1	0	52	155	1.55	21.6441	6	0	3	Sometimes	3	Never	1	Never	1	Almost never	2	Sometimes	3	Almost never	2	Sometimes	3	Sometimes	3	Sometimes	3	Never	1	Always	5	Sometimes	3	Sometimes	3	Almost always	4	Sometimes	3	Sometimes	3	Sometimes	3	Sometimes	3	Always	5	Sometimes
Yes	22	1	0	60	155	1.55	24.974	6	0	5	Sometimes	3	Sometimes	3	Almost never	2	Almost never	2	Never	1	Almost never	2	Almost always	4	Almost never	2	Almost always	4	Always	5	Never	1	Sometimes	3	Sometimes	3	Sometimes	3	Sometimes	3	Almost never	2	Never	1	Sometimes	3	Always	5	Almost always
Yes	19	1	0	55	155	1.55	22.8928	6	2	2	Never	1	Almost never	2	Almost never	2	Almost never	2	Almost never	2	Never	1	Sometimes	3	Almost never	2	Almost always	4	Almost never	2	Almost always	4	Almost never	2	Almost never	2	Almost always	4	Sometimes	3	Almost never	2	Almost always	4	Almost never	2	Almost always	4	Never
Yes	18	1	0	50	156	1.56	20.5457	6	0	1	Sometimes	3	Always	5	Never	1	Almost never	2	Sometimes	3	Sometimes	3	Never	1	Sometimes	3	Sometimes	3	Almost never	2	Sometimes	3	Almost always	4	Sometimes	3	Almost always	4	Sometimes	3	Sometimes	3	Always	5	Sometimes	3	Never	1	Always
Yes	18	1	0	50	156	1.56	20.5457	6	0	2	Never	1	Almost never	2	Sometimes	3	Never	1	Almost never	2	Almost never	2	Almost never	2	Almost never	2	Almost never	2	Never	1	Always	5	Sometimes	3	Never	1	Always	5	Sometimes	3	Sometimes	3	Sometimes	3	Sometimes	3	Almost always	4	Almost never
Yes	24	1	0	65	156	1.56	26.7094	6	0	3	Never	1	Almost never	2	Never	1	Never	1	Never	1	Almost never	2	Never	1	Almost never	2	Almost never	2	Almost never	2	Sometimes	3	Almost never	2	Almost never	2	Sometimes	3	Almost never	2	Almost never	2	Almost never	2	Sometimes	3	Sometimes	3	Almost never
Yes	26	1	0	48	156	1.56	19.7239	6	1	4	Never	1	Almost never	2	Never	1	Never	1	Never	1	Almost never	2	Never	1	Almost never	2	Almost never	2	Never	1	Sometimes	3	Almost never	2	Almost never	2	Sometimes	3	Sometimes	3	Almost never	2	Sometimes	3	Sometimes	3	Sometimes	3	Sometimes
Yes	20	1	0	54	157	1.57	21.9076	6	0	4	Almost never	2	Almost always	4	Sometimes	3	Sometimes	3	Almost never	2	Almost always	4	Sometimes	3	Sometimes	3	Sometimes	3	Almost always	4	Almost never	2	Almost always	4	Sometimes	3	Almost never	2	Sometimes	3	Sometimes	3	Sometimes	3	Sometimes	3	Almost always	4	Sometimes
Yes	21	1	0	57	157	1.57	23.1247	6	0	5	Almost never	2	Sometimes	3	Almost never	2	Sometimes	3	Almost never	2	Almost always	4	Never	1	Almost never	2	Almost never	2	Almost never	2	Almost never	2	Almost always	4	Almost always	4	Sometimes	3	Sometimes	3	Sometimes	3	Almost never	2	Sometimes	3	Almost never	2	Sometimes
Yes	24	1	0	55	157	1.57	22.3133	6	2	5	Almost never	2	Almost never	2	Sometimes	3	Sometimes	3	Almost never	2	Almost always	4	Sometimes	3	Sometimes	3	Almost never	2	Never	1	Sometimes	3	Almost always	4	Almost never	2	Always	5	Almost never	2	Almost always	4	Sometimes	3	Almost always	4	Almost always	4	Almost never
Yes	20	1	0	66	158	1.58	26.4381	6	0	2	Always	5	Always	5	Sometimes	3	Sometimes	3	Always	5	Almost never	2	Always	5	Almost always	4	Never	1	Always	5	Sometimes	3	Sometimes	3	Almost always	4	Always	5	Almost never	2	Sometimes	3	Almost never	2	Never	1	Never	1	Sometimes
Yes	18	1	0	64	158	1.58	25.6369	6	0	2	Never	1	Almost never	2	Almost never	2	Almost never	2	Almost never	2	Almost never	2	Never	1	Almost never	2	Almost always	4	Never	1	Almost always	4	Almost never	2	Almost never	2	Always	5	Almost always	4	Never	1	Almost always	4	Almost never	2	Almost always	4	Never
Yes	19	1	0	57	159	1.59	22.5466	6	0	2	Almost never	2	Almost never	2	Sometimes	3	Sometimes	3	Almost never	2	Sometimes	3	Almost never	2	Sometimes	3	Sometimes	3	Sometimes	3	Almost always	4	Sometimes	3	Sometimes	3	Almost always	4	Sometimes	3	Sometimes	3	Almost always	4	Sometimes	3	Almost always	4	Sometimes
Yes	20	1	0	50	159	1.59	19.7777	6	0	4	Sometimes	3	Almost always	4	Almost always	4	Always	5	Almost never	2	Almost never	2	Sometimes	3	Almost always	4	Sometimes	3	Almost always	4	Almost never	2	Sometimes	3	Almost never	2	Sometimes	3	Almost never	2	Almost always	4	Almost never	2	Sometimes	3	Sometimes	3	Never
Yes	17	1	0	64	160	1.6	25	6	0	1	Sometimes	3	Sometimes	3	Almost always	4	Always	5	Sometimes	3	Almost always	4	Sometimes	3	Sometimes	3	Sometimes	3	Never	1	Never	1	Almost never	2	Almost never	2	Always	5	Almost always	4	Sometimes	3	Sometimes	3	Almost never	2	Sometimes	3	Almost never
Yes	18	1	0	60	160	1.6	23.4375	6	0	1	Sometimes	3	Almost never	2	Sometimes	3	Almost never	2	Almost never	2	Sometimes	3	Almost never	2	Sometimes	3	Almost always	4	Sometimes	3	Sometimes	3	Almost never	2	Almost never	2	Almost always	4	Sometimes	3	Sometimes	3	Sometimes	3	Almost always	4	Almost always	4	Sometimes
Yes	20	1	0	56	160	1.6	21.875	6	2	3	Almost never	2	Sometimes	3	Sometimes	3	Sometimes	3	Sometimes	3	Sometimes	3	Almost never	2	Sometimes	3	Almost never	2	Almost never	2	Sometimes	3	Sometimes	3	Almost never	2	Almost always	4	Sometimes	3	Almost never	2	Almost always	4	Sometimes	3	Sometimes	3	Almost never
Yes	21	1	0	60	160	1.6	23.4375	6	2	3	Almost never	2	Almost never	2	Almost never	2	Never	1	Almost never	2	Almost never	2	Never	1	Sometimes	3	Almost always	4	Almost never	2	Sometimes	3	Sometimes	3	Never	1	Always	5	Always	5	Almost never	2	Almost always	4	Never	1	Sometimes	3	Never
Yes	22	1	0	59	160	1.6	23.0469	6	2	3	Sometimes	3	Almost always	4	Sometimes	3	Sometimes	3	Almost always	4	Almost always	4	Sometimes	3	Almost always	4	Almost never	2	Almost always	4	Almost never	2	Always	5	Sometimes	3	Almost never	2	Almost never	2	Almost always	4	Sometimes	3	Sometimes	3	Sometimes	3	Almost never
Yes	17	1	0	54	160	1.6	21.0937	6	1	1	Sometimes	3	Always	5	Almost always	4	Almost always	4	Sometimes	3	Almost always	4	Almost always	4	Almost always	4	Sometimes	3	Almost always	4	Never	1	Always	5	Sometimes	3	Never	1	Almost never	2	Almost never	2	Almost never	2	Sometimes	3	Sometimes	3	Sometimes
Yes	17	0	0	60	160	1.6	23.4375	6	1	1	Almost never	2	Almost always	4	Never	1	Sometimes	3	Never	1	Sometimes	3	Almost never	2	Sometimes	3	Almost never	2	Sometimes	3	Almost never	2	Almost always	4	Almost never	2	Almost always	4	Almost never	2	Almost always	4	Almost never	2	Sometimes	3	Sometimes	3	Almost never
Yes	19	1	0	53	161	1.61	20.4467	6	1	4	Never	1	Almost never	2	Sometimes	3	Almost never	2	Almost never	2	Almost never	2	Almost never	2	Almost never	2	Almost always	4	Almost never	2	Almost always	4	Almost never	2	Never	1	Always	5	Sometimes	3	Sometimes	3	Almost never	2	Almost always	4	Almost always	4	Sometimes
Yes	18	0	0	75	162	1.62	28.578	6	2	2	Sometimes	3	Sometimes	3	Sometimes	3	Almost always	4	Sometimes	3	Almost always	4	Almost always	4	Sometimes	3	Almost never	2	Almost never	2	Sometimes	3	Sometimes	3	Sometimes	3	Almost always	4	Sometimes	3	Almost always	4	Sometimes	3	Almost always	4	Almost always	4	Almost never
Yes	24	1	0	64	162	1.62	24.3865	6	2	4	Almost always	4	Almost always	4	Almost always	4	Almost always	4	Almost always	4	Almost always	4	Almost always	4	Almost always	4	Almost always	4	Almost always	4	Almost always	4	Almost always	4	Almost always	4	Almost always	4	Almost always	4	Almost always	4	Almost always	4	Almost always	4	Almost always	4	Almost always
Yes	19	1	0	56.5	163	1.63	21.2654	6	0	3	Never	1	Almost never	2	Almost never	2	Almost never	2	Almost never	2	Sometimes	3	Almost never	2	Almost never	2	Sometimes	3	Never	1	Almost always	4	Sometimes	3	Never	1	Always	5	Sometimes	3	Almost never	2	Always	5	Sometimes	3	Sometimes	3	Never
Yes	17	1	0	43	163	1.63	16.1843	6	0	2	Sometimes	3	Sometimes	3	Almost always	4	Almost never	2	Sometimes	3	Sometimes	3	Sometimes	3	Sometimes	3	Almost never	2	Sometimes	3	Almost never	2	Almost never	2	Almost never	2	Sometimes	3	Almost never	2	Almost never	2	Sometimes	3	Almost always	4	Sometimes	3	Almost never
Yes	23	0	0	65	163	1.63	24.4646	6	2	5	Sometimes	3	Sometimes	3	Almost never	2	Almost always	4	Never	1	Sometimes	3	Never	1	Sometimes	3	Almost never	2	Always	5	Never	1	Almost never	2	Never	1	Sometimes	3	Sometimes	3	Sometimes	3	Almost never	2	Sometimes	3	Always	5	Always
Yes	21	1	0	72	163	1.63	27.0993	6	1	5	Sometimes	3	Almost never	2	Never	1	Almost never	2	Never	1	Sometimes	3	Sometimes	3	Sometimes	3	Sometimes	3	Sometimes	3	Almost never	2	Sometimes	3	Never	1	Almost always	4	Sometimes	3	Almost never	2	Never	1	Sometimes	3	Almost never	2	Never
Yes	16	1	0	64	164	1.64	23.7954	6	0	1	Never	1	Sometimes	3	Sometimes	3	Almost never	2	Never	1	Never	1	Never	1	Never	1	Never	1	Sometimes	3	Almost always	4	Sometimes	3	Never	1	Always	5	Sometimes	3	Never	1	Always	5	Sometimes	3	Always	5	Almost always
Yes	17	1	0	100	164	1.64	37.1802	6	0	1	Almost never	2	Almost always	4	Almost never	2	Always	5	Sometimes	3	Almost always	4	Sometimes	3	Almost always	4	Almost never	2	Almost never	2	Almost always	4	Almost always	4	Almost never	2	Sometimes	3	Never	1	Almost always	4	Almost always	4	Almost always	4	Almost never	2	Almost never
Yes	18	0	0	62	164	1.64	23.0518	6	2	1	Sometimes	3	Almost always	4	Sometimes	3	Always	5	Never	1	Sometimes	3	Almost never	2	Almost always	4	Almost never	2	Never	1	Always	5	Almost always	4	Sometimes	3	Almost always	4	Sometimes	3	Almost always	4	Sometimes	3	Almost never	2	Almost always	4	Almost never
Yes	17	0	0	65	164	1.64	24.1672	6	1	1	Almost always	4	Always	5	Sometimes	3	Always	5	Sometimes	3	Always	5	Almost always	4	Always	5	Almost never	2	Almost always	4	Almost never	2	Always	5	Almost always	4	Almost never	2	Almost never	2	Always	5	Almost never	2	Always	5	Sometimes	3	Never
Yes	18	1	0	85	165	1.65	31.2213	6	0	1	Almost never	2	Always	5	Sometimes	3	Sometimes	3	Always	5	Sometimes	3	Almost always	4	Almost never	2	Sometimes	3	Almost always	4	Always	5	Sometimes	3	Almost never	2	Sometimes	3	Almost never	2	Sometimes	3	Sometimes	3	Sometimes	3	Never	1	Never
Yes	25	1	0	75	165	1.65	27.5482	6	0	4	Never	1	Sometimes	3	Sometimes	3	Sometimes	3	Sometimes	3	Sometimes	3	Almost always	4	Sometimes	3	Sometimes	3	Sometimes	3	Sometimes	3	Sometimes	3	Sometimes	3	Almost always	4	Almost never	2	Sometimes	3	Almost always	4	Sometimes	3	Almost never	2	Almost never
Yes	24	0	0	70	165	1.65	25.7117	6	2	5	Almost never	2	Almost always	4	Almost never	2	Almost always	4	Sometimes	3	Almost always	4	Sometimes	3	Almost always	4	Almost never	2	Almost always	4	Almost never	2	Sometimes	3	Almost always	4	Almost never	2	Almost never	2	Almost always	4	Sometimes	3	Sometimes	3	Sometimes	3	Never
Yes	24	0	0	78	165	1.65	28.6501	6	2	6	Almost always	4	Almost always	4	Always	5	Almost always	4	Always	5	Almost always	4	Always	5	Almost always	4	Almost always	4	Almost always	4	Almost always	4	Almost always	4	Always	5	Almost always	4	Almost always	4	Always	5	Almost always	4	Almost always	4	Always	5	Almost always
Yes	20	1	0	58	165	1.65	21.3039	6	1	3	Never	1	Almost never	2	Almost never	2	Sometimes	3	Never	1	Almost never	2	Never	1	Almost never	2	Almost always	4	Sometimes	3	Almost always	4	Almost never	2	Almost never	2	Always	5	Sometimes	3	Almost never	2	Almost always	4	Almost never	2	Always	5	Never
Yes	22	1	0	61	165	1.65	22.4059	6	1	5	Almost never	2	Sometimes	3	Sometimes	3	Never	1	Never	1	Never	1	Never	1	Sometimes	3	Almost never	2	Never	1	Always	5	Almost never	2	Never	1	Always	5	Sometimes	3	Sometimes	3	Almost never	2	Almost never	2	Always	5	Almost never
Yes	26	0	0	60	166	1.66	21.7738	6	2	5	Almost always	4	Almost always	4	Almost always	4	Almost always	4	Almost never	2	Sometimes	3	Always	5	Almost always	4	Sometimes	3	Almost always	4	Always	5	Almost always	4	Sometimes	3	Sometimes	3	Sometimes	3	Sometimes	3	Sometimes	3	Sometimes	3	Almost always	4	Almost always
Yes	22	0	0	70	166	1.66	25.4028	6	2	4	Almost always	4	Always	5	Almost always	4	Almost always	4	Always	5	Almost always	4	Always	5	Almost always	4	Always	5	Almost always	4	Almost always	4	Always	5	Always	5	Almost always	4	Almost always	4	Always	5	Almost always	4	Always	5	Almost always	4	Always
Yes	17	1	0	59	166	1.66	21.4109	6	1	1	Almost never	2	Almost never	2	Almost never	2	Never	1	Never	1	Almost never	2	Never	1	Sometimes	3	Almost always	4	Almost never	2	Almost always	4	Almost never	2	Sometimes	3	Always	5	Sometimes	3	Almost never	2	Sometimes	3	Almost never	2	Always	5	Almost never
Yes	23	1	0	75.5	166	1.66	27.3988	6	1	7	Sometimes	3	Sometimes	3	Almost never	2	Almost never	2	Almost never	2	Almost never	2	Never	1	Almost never	2	Sometimes	3	Sometimes	3	Sometimes	3	Sometimes	3	Sometimes	3	Sometimes	3	Sometimes	3	Sometimes	3	Sometimes	3	Sometimes	3	Sometimes	3	Sometimes
Yes	21	0	0	56	167	1.67	20.0796	6	0	2	Almost never	2	Almost never	2	Sometimes	3	Almost never	2	Never	1	Sometimes	3	Almost never	2	Almost never	2	Sometimes	3	Almost always	4	Almost never	2	Sometimes	3	Almost never	2	Almost always	4	Almost always	4	Sometimes	3	Almost always	4	Almost never	2	Almost always	4	Never
Yes	28	1	1	62	167	1.67	22.231	6	0	4	Almost always	4	Almost always	4	Sometimes	3	Sometimes	3	Never	1	Almost always	4	Never	1	Almost always	4	Sometimes	3	Never	1	Always	5	Sometimes	3	Never	1	Sometimes	3	Sometimes	3	Sometimes	3	Sometimes	3	Sometimes	3	Always	5	Never
Yes	20	1	0	63	167	1.67	22.5896	6	2	3	Never	1	Never	1	Almost never	2	Almost never	2	Never	1	Almost never	2	Almost never	2	Almost never	2	Always	5	Never	1	Always	5	Never	1	Never	1	Always	5	Always	5	Almost never	2	Always	5	Almost never	2	Always	5	Almost never
Yes	20	1	0	57	167	1.67	20.4382	6	1	2	Almost always	4	Almost always	4	Almost never	2	Sometimes	3	Almost never	2	Almost never	2	Almost never	2	Almost always	4	Almost always	4	Almost never	2	Almost never	2	Sometimes	3	Sometimes	3	Almost always	4	Almost always	4	Almost always	4	Sometimes	3	Sometimes	3	Sometimes	3	Almost never
Yes	23	0	0	70	168	1.68	24.8016	6	1	4	Almost always	4	Almost always	4	Sometimes	3	Almost always	4	Sometimes	3	Almost always	4	Sometimes	3	Sometimes	3	Almost never	2	Sometimes	3	Almost never	2	Almost always	4	Sometimes	3	Almost never	2	Almost never	2	Almost always	4	Almost never	2	Sometimes	3	Almost always	4	Sometimes
Yes	24	0	0	76	169	1.69	26.6097	6	2	6	Always	5	Almost always	4	Always	5	Almost always	4	Always	5	Almost always	4	Almost always	4	Almost always	4	Almost always	4	Always	5	Almost always	4	Almost always	4	Almost always	4	Almost always	4	Almost always	4	Always	5	Sometimes	3	Sometimes	3	Almost never	2	Never
Yes	23	0	0	68	169	1.69	23.8087	6	1	5	Almost never	2	Sometimes	3	Never	1	Sometimes	3	Almost never	2	Sometimes	3	Almost never	2	Sometimes	3	Almost never	2	Almost never	2	Almost never	2	Sometimes	3	Never	1	Sometimes	3	Almost never	2	Sometimes	3	Sometimes	3	Sometimes	3	Sometimes	3	Always
Yes	25	0	0	86	169	1.69	30.111	6	2	5	Almost always	4	Always	5	Almost always	4	Sometimes	3	Always	5	Almost always	4	Sometimes	3	Always	5	Sometimes	3	Always	5	Sometimes	3	Almost always	4	Always	5	Sometimes	3	Almost always	4	Sometimes	3	Always	5	Almost always	4	Almost always	4	Sometimes
Yes	20	1	0	68	170	1.7	23.5294	6	0	3	Sometimes	3	Almost always	4	Almost never	2	Almost always	4	Almost never	2	Sometimes	3	Sometimes	3	Sometimes	3	Almost never	2	Sometimes	3	Almost never	2	Almost always	4	Almost never	2	Always	5	Sometimes	3	Sometimes	3	Almost never	2	Sometimes	3	Almost always	4	Always
Yes	23	0	0	75	170	1.7	25.9516	6	0	3	Sometimes	3	Sometimes	3	Almost never	2	Almost never	2	Sometimes	3	Almost never	2	Never	1	Almost never	2	Never	1	Never	1	Almost never	2	Almost never	2	Almost never	2	Almost never	2	Almost never	2	Almost never	2	Almost never	2	Never	1	Almost never	2	Almost never
Yes	20	0	0	61	170	1.7	21.1073	6	0	4	Never	1	Sometimes	3	Never	1	Almost always	4	Almost always	4	Almost never	2	Almost always	4	Sometimes	3	Almost never	2	Almost never	2	Sometimes	3	Almost never	2	Sometimes	3	Almost always	4	Almost always	4	Sometimes	3	Almost always	4	Sometimes	3	Sometimes	3	Never
Yes	17	1	0	55	170	1.7	19.0311	6	0	1	Never	1	Almost never	2	Almost never	2	Almost never	2	Never	1	Almost never	2	Sometimes	3	Almost never	2	Sometimes	3	Almost never	2	Sometimes	3	Almost never	2	Never	1	Almost never	2	Almost never	2	Almost never	2	Sometimes	3	Almost never	2	Never	1	Almost never
Yes	40	1	1	80	170	1.7	27.6817	6	0	5	Always	5	Almost never	2	Almost never	2	Almost never	2	Almost never	2	Almost always	4	Never	1	Almost never	2	Almost never	2	Always	5	Almost never	2	Almost always	4	Almost always	4	Almost never	2	Almost never	2	Almost never	2	Almost never	2	Almost never	2	Always	5	Almost never
Yes	23	0	0	70	170	1.7	24.2215	6	1	6	Almost always	4	Sometimes	3	Sometimes	3	Sometimes	3	Almost never	2	Almost always	4	Sometimes	3	Almost always	4	Sometimes	3	Always	5	Almost never	2	Sometimes	3	Almost always	4	Almost never	2	Almost never	2	Sometimes	3	Almost never	2	Almost always	4	Sometimes	3	Sometimes
Yes	25	0	0	86	170	1.7	29.7578	6	1	7	Always	5	Almost always	4	Always	5	Almost always	4	Almost always	4	Always	5	Always	5	Almost always	4	Always	5	Almost always	4	Almost always	4	Almost always	4	Almost always	4	Sometimes	3	Almost always	4	Always	5	Almost always	4	Almost always	4	Almost always	4	Almost always
Yes	24	0	0	81	170	1.7	28.0277	6	2	6	Always	5	Almost always	4	Sometimes	3	Sometimes	3	Sometimes	3	Sometimes	3	Almost always	4	Always	5	Always	5	Always	5	Always	5	Almost always	4	Always	5	Almost always	4	Almost always	4	Always	5	Almost always	4	Sometimes	3	Almost always	4	Always
Yes	24	0	0	81	170	1.7	28.0277	6	2	6	Always	5	Almost always	4	Sometimes	3	Sometimes	3	Sometimes	3	Sometimes	3	Almost always	4	Always	5	Always	5	Always	5	Always	5	Almost always	4	Always	5	Almost always	4	Almost always	4	Always	5	Almost always	4	Sometimes	3	Almost always	4	Always
Yes	19	0	0	61	171	1.71	20.8611	6	0	4	Almost never	2	Almost always	4	Almost never	2	Sometimes	3	Almost never	2	Sometimes	3	Never	1	Sometimes	3	Sometimes	3	Almost always	4	Sometimes	3	Almost always	4	Almost never	2	Almost always	4	Sometimes	3	Sometimes	3	Sometimes	3	Almost never	2	Almost always	4	Almost never
Yes	20	0	0	65	171	1.71	22.2291	6	2	2	Almost never	2	Sometimes	3	Never	1	Almost always	4	Never	1	Almost never	2	Almost always	4	Almost always	4	Sometimes	3	Almost never	2	Never	1	Almost always	4	Almost never	2	Almost never	2	Almost always	4	Almost always	4	Almost always	4	Almost never	2	Always	5	Sometimes
Yes	24	0	0	82	171	1.71	28.0428	6	2	6	Almost always	4	Always	5	Almost always	4	Sometimes	3	Almost always	4	Sometimes	3	Always	5	Almost always	4	Sometimes	3	Always	5	Almost always	4	Sometimes	3	Always	5	Almost always	4	Sometimes	3	Almost always	4	Always	5	Sometimes	3	Almost always	4	Almost always
Yes	19	0	0	55	173	1.73	18.3768	6	2	4	Almost never	2	Sometimes	3	Almost always	4	Almost never	2	Sometimes	3	Almost never	2	Never	1	Almost never	2	Almost never	2	Sometimes	3	Sometimes	3	Sometimes	3	Sometimes	3	Almost always	4	Sometimes	3	Almost always	4	Almost always	4	Almost never	2	Sometimes	3	Never
Yes	19	0	0	80	175	1.75	26.1224	6	2	2	Almost never	2	Almost always	4	Almost always	4	Almost always	4	Almost always	4	Almost never	2	Almost never	2	Almost always	4	Almost never	2	Almost never	2	Sometimes	3	Sometimes	3	Sometimes	3	Almost always	4	Almost never	2	Almost always	4	Almost always	4	Almost never	2	Never	1	Never
Yes	20	0	0	73	175	1.75	23.8367	6	2	4	Sometimes	3	Sometimes	3	Almost never	2	Almost always	4	Almost never	2	Sometimes	3	Almost never	2	Sometimes	3	Sometimes	3	Almost never	2	Sometimes	3	Almost always	4	Never	1	Always	5	Sometimes	3	Almost always	4	Sometimes	3	Sometimes	3	Almost always	4	Never
Yes	20	0	0	63	175	1.75	20.5714	6	1	4	Always	5	Almost always	4	Always	5	Almost always	4	Sometimes	3	Always	5	Sometimes	3	Almost always	4	Sometimes	3	Always	5	Never	1	Almost always	4	Almost always	4	Sometimes	3	Sometimes	3	Sometimes	3	Almost never	2	Always	5	Sometimes	3	Sometimes
Yes	20	0	0	72	176	1.76	23.2438	6	2	3	Almost never	2	Almost always	4	Sometimes	3	Almost always	4	Almost never	2	Sometimes	3	Almost never	2	Almost always	4	Sometimes	3	Almost never	2	Sometimes	3	Sometimes	3	Sometimes	3	Almost always	4	Almost never	2	Almost always	4	Almost never	2	Sometimes	3	Almost always	4	Almost never
Yes	24	0	0	83	177	1.77	26.493	6	2	3	Sometimes	3	Almost never	2	Sometimes	3	Almost always	4	Never	1	Sometimes	3	Never	1	Almost never	2	Sometimes	3	Almost always	4	Sometimes	3	Sometimes	3	Sometimes	3	Always	5	Sometimes	3	Sometimes	3	Sometimes	3	Sometimes	3	Always	5	Almost never
Yes	24	0	0	75	177	1.77	23.9395	6	2	4	Sometimes	3	Always	5	Always	5	Always	5	Almost always	4	Always	5	Sometimes	3	Always	5	Almost never	2	Almost always	4	Almost never	2	Almost always	4	Sometimes	3	Almost never	2	Almost never	2	Always	5	Almost never	2	Almost always	4	Almost never	2	Almost never
Yes	21	0	0	87	178	1.78	27.4587	6	0	4	Almost never	2	Never	1	Almost never	2	Never	1	Almost never	2	Never	1	Almost never	2	Never	1	Almost never	2	Never	1	Almost never	2	Never	1	Almost never	2	Never	1	Almost never	2	Never	1	Almost never	2	Never	1	Almost never	2	Never
Yes	23	0	0	59	178	1.78	18.6214	6	2	1	Never	1	Almost always	4	Sometimes	3	Never	1	Never	1	Almost never	2	Never	1	Almost never	2	Sometimes	3	Almost never	2	Always	5	Sometimes	3	Sometimes	3	Always	5	Almost never	2	Never	1	Almost always	4	Almost never	2	Always	5	Never
Yes	23	0	0	90	180	1.8	27.7778	6	1	7	Never	1	Almost always	4	Almost always	4	Almost always	4	Never	1	Almost always	4	Never	1	Almost always	4	Sometimes	3	Almost always	4	Never	1	Sometimes	3	Never	1	Never	1	Almost never	2	Sometimes	3	Always	5	Almost never	2	Almost always	4	Sometimes
Yes	19	0	0	71	183	1.83	21.201	6	2	3	Never	1	Never	1	Never	1	Never	1	Never	1	Never	1	Never	1	Almost never	2	Almost always	4	Never	1	Always	5	Almost never	2	Never	1	Always	5	Always	5	Never	1	Always	5	Almost never	2	Almost always	4	Never
Yes	18	0	0	90	187	1.87	25.7371	6	0	2	Sometimes	3	Always	5	Almost never	2	Always	5	Always	5	Always	5	Always	5	Always	5	Almost always	4	Almost always	4	Almost never	2	Almost always	4	Sometimes	3	Sometimes	3	Almost never	2	Almost always	4	Almost never	2	Almost always	4	Never	1	Never
Yes	18	1	0	56	156	1.56	23.0112	6	0	2	Almost always	4	Always	5	Sometimes	3	Almost always	4	Almost always	4	Almost always	4	Sometimes	3	Almost always	4	Almost never	2	Almost always	4	Almost always	4	Sometimes	3	Always	5	Never	1	Sometimes	3	Sometimes	3	Almost never	2	Almost never	2	Almost always	4	Almost never
Yes	20	0	0	76	165	1.65	27.9155	6	0	3	Sometimes	3	Always	5	Never	1	Sometimes	3	Never	1	Almost never	2	Never	1	Almost always	4	Never	1	Almost always	4	Never	1	Almost always	4	Almost always	4	Always	5	Never	1	Always	5	Almost always	4	Always	5	Always	5	Always
Yes	19	0	0	68	167	1.67	24.3824	6	0	3	Sometimes	3	Sometimes	3	Almost always	4	Sometimes	3	Never	1	Sometimes	3	Almost never	2	Sometimes	3	Sometimes	3	Almost always	4	Almost always	4	Almost always	4	Almost always	4	Sometimes	3	Sometimes	3	Sometimes	3	Sometimes	3	Sometimes	3	Sometimes	3	Sometimes
Yes	19	1	0	54	169	1.69	18.9069	6	0	3	Sometimes	3	Almost always	4	Always	5	Almost never	2	Always	5	Sometimes	3	Almost never	2	Sometimes	3	Sometimes	3	Almost always	4	Sometimes	3	Sometimes	3	Almost never	2	Almost always	4	Sometimes	3	Sometimes	3	Sometimes	3	Almost never	2	Almost never	2	Almost always
Yes	18	0	0	80	170	1.7	27.6817	6	0	2	Never	1	Sometimes	3	Sometimes	3	Almost never	2	Always	5	Almost never	2	Almost never	2	Sometimes	3	Sometimes	3	Never	1	Sometimes	3	Sometimes	3	Never	1	Sometimes	3	Sometimes	3	Almost always	4	Sometimes	3	Sometimes	3	Sometimes	3	Almost always
Yes	20	1	0	41.5	149	1.49	18.6929	7	0	4	Never	1	Almost never	2	Almost never	2	Never	1	Almost never	2	Almost never	2	Never	1	Never	1	Always	5	Never	1	Always	5	Almost never	2	Never	1	Always	5	Always	5	Never	1	Always	5	Almost never	2	Almost always	4	Never
Yes	18	1	0	42	150	1.5	18.6667	7	0	1	Sometimes	3	Always	5	Always	5	Almost always	4	Sometimes	3	Almost always	4	Almost never	2	Always	5	Almost never	2	Always	5	Never	1	Almost always	4	Almost never	2	Never	1	Almost never	2	Almost always	4	Almost never	2	Always	5	Never	1	Never
Yes	24	1	0	51	150	1.5	22.6667	7	2	3	Never	1	Sometimes	3	Almost never	2	Sometimes	3	Almost never	2	Almost never	2	Almost never	2	Almost never	2	Almost always	4	Never	1	Always	5	Sometimes	3	Sometimes	3	Almost always	4	Almost always	4	Almost never	2	Sometimes	3	Almost never	2	Almost always	4	Almost never
Yes	24	1	0	50	150	1.5	22.2222	7	2	3	Never	1	Never	1	Never	1	Almost never	2	Sometimes	3	Almost never	2	Sometimes	3	Almost never	2	Almost never	2	Sometimes	3	Sometimes	3	Almost never	2	Almost never	2	Sometimes	3	Sometimes	3	Sometimes	3	Almost always	4	Almost always	4	Sometimes	3	Never
Yes	20	1	0	57	152	1.52	24.6711	7	0	1	Never	1	Almost always	4	Almost never	2	Sometimes	3	Always	5	Sometimes	3	Sometimes	3	Almost always	4	Sometimes	3	Almost always	4	Sometimes	3	Almost always	4	Almost never	2	Always	5	Sometimes	3	Almost always	4	Sometimes	3	Almost always	4	Almost never	2	Almost never
Yes	20	1	0	52	152	1.52	22.5069	7	0	4	Always	5	Almost always	4	Sometimes	3	Sometimes	3	Always	5	Sometimes	3	Always	5	Sometimes	3	Sometimes	3	Never	1	Sometimes	3	Sometimes	3	Sometimes	3	Sometimes	3	Never	1	Sometimes	3	Sometimes	3	Never	1	Never	1	Always
Yes	17	1	0	55	154	1.54	23.1911	7	0	1	Sometimes	3	Sometimes	3	Almost always	4	Sometimes	3	Almost never	2	Sometimes	3	Almost always	4	Sometimes	3	Almost always	4	Almost never	2	Sometimes	3	Almost always	4	Sometimes	3	Sometimes	3	Almost always	4	Almost always	4	Almost never	2	Sometimes	3	Almost always	4	Sometimes
Yes	19	1	0	73	154	1.54	30.7809	7	0	3	Almost never	2	Almost never	2	Almost never	2	Almost never	2	Never	1	Almost never	2	Almost never	2	Almost always	4	Almost always	4	Almost always	4	Almost always	4	Almost never	2	Almost never	2	Always	5	Always	5	Almost always	4	Almost always	4	Almost always	4	Always	5	Almost never
Yes	41	1	1	83	154	1.54	34.9975	7	0	4	Almost never	2	Almost never	2	Almost never	2	Almost never	2	Almost never	2	Almost never	2	Almost never	2	Almost never	2	Almost always	4	Almost never	2	Almost always	4	Almost never	2	Almost never	2	Never	1	Almost always	4	Sometimes	3	Almost always	4	Almost always	4	Almost always	4	Almost never
Yes	22	1	0	59	154	1.54	24.8777	7	1	7	Sometimes	3	Always	5	Almost never	2	Almost never	2	Never	1	Always	5	Almost always	4	Always	5	Almost always	4	Sometimes	3	Almost never	2	Always	5	Never	1	Always	5	Sometimes	3	Almost always	4	Sometimes	3	Almost always	4	Always	5	Always
Yes	24	1	0	75	156	1.56	30.8185	7	0	5	Sometimes	3	Sometimes	3	Sometimes	3	Almost never	2	Never	1	Almost never	2	Sometimes	3	Sometimes	3	Sometimes	3	Sometimes	3	Almost always	4	Sometimes	3	Sometimes	3	Almost always	4	Sometimes	3	Sometimes	3	Almost always	4	Almost never	2	Almost always	4	Never
Yes	18	1	0	53	157	1.57	21.5019	7	0	2	Never	1	Almost never	2	Sometimes	3	Sometimes	3	Almost never	2	Sometimes	3	Never	1	Almost never	2	Almost never	2	Always	5	Almost always	4	Sometimes	3	Sometimes	3	Always	5	Always	5	Almost never	2	Almost never	2	Never	1	Almost never	2	Never
Yes	19	1	0	63	157	1.57	25.5588	7	2	2	Sometimes	3	Almost never	2	Almost never	2	Never	1	Never	1	Never	1	Never	1	Never	1	Never	1	Never	1	Never	1	Never	1	Never	1	Never	1	Never	1	Never	1	Always	5	Never	1	Always	5	Almost always
Yes	19	1	0	57	159	1.59	22.5466	7	0	4	Sometimes	3	Almost always	4	Sometimes	3	Always	5	Sometimes	3	Almost always	4	Sometimes	3	Almost always	4	Never	1	Almost always	4	Sometimes	3	Always	5	Always	5	Sometimes	3	Almost never	2	Always	5	Sometimes	3	Sometimes	3	Sometimes	3	Never
Yes	18	1	0	55	159	1.59	21.7555	7	2	2	Never	1	Almost always	4	Almost always	4	Always	5	Almost always	4	Always	5	Sometimes	3	Almost always	4	Always	5	Never	1	Almost always	4	Almost always	4	Never	1	Always	5	Never	1	Always	5	Always	5	Sometimes	3	Never	1	Never
Yes	18	1	0	59	160	1.6	23.0469	7	0	1	Never	1	Never	1	Almost never	2	Never	1	Sometimes	3	Sometimes	3	Never	1	Never	1	Never	1	Almost never	2	Almost never	2	Never	1	Always	5	Always	5	Sometimes	3	Never	1	Always	5	Sometimes	3	Sometimes	3	Never
Yes	22	1	0	58	160	1.6	22.6562	7	0	3	Always	5	Always	5	Almost always	4	Almost always	4	Never	1	Almost never	2	Never	1	Always	5	Never	1	Always	5	Never	1	Sometimes	3	Never	1	Almost always	4	Never	1	Always	5	Never	1	Sometimes	3	Never	1	Always
Yes	19	1	0	56	160	1.6	21.875	7	2	1	Almost never	2	Almost never	2	Sometimes	3	Sometimes	3	Never	1	Almost never	2	Almost never	2	Almost never	2	Sometimes	3	Almost never	2	Almost always	4	Sometimes	3	Sometimes	3	Always	5	Almost never	2	Almost always	4	Sometimes	3	Almost never	2	Almost always	4	Never
Yes	20	1	0	60	160	1.6	23.4375	7	2	3	Never	1	Sometimes	3	Sometimes	3	Sometimes	3	Almost never	2	Almost never	2	Never	1	Sometimes	3	Sometimes	3	Never	1	Almost always	4	Sometimes	3	Almost never	2	Sometimes	3	Sometimes	3	Sometimes	3	Sometimes	3	Sometimes	3	Always	5	Almost never
Yes	19	0	0	60	160	1.6	23.4375	7	1	3	Never	1	Sometimes	3	Almost never	2	Sometimes	3	Never	1	Almost never	2	Never	1	Sometimes	3	Almost always	4	Never	1	Always	5	Almost never	2	Never	1	Always	5	Almost always	4	Almost never	2	Almost always	4	Almost never	2	Always	5	Never
Yes	20	1	0	58	160	1.6	22.6562	7	1	5	Almost always	4	Almost never	2	Almost always	4	Sometimes	3	Sometimes	3	Sometimes	3	Almost always	4	Sometimes	3	Sometimes	3	Almost never	2	Sometimes	3	Sometimes	3	Almost never	2	Always	5	Sometimes	3	Sometimes	3	Almost never	2	Always	5	Almost always	4	Almost always
Yes	23	1	0	55	160	1.6	21.4844	7	1	6	Almost never	2	Sometimes	3	Almost never	2	Almost always	4	Sometimes	3	Sometimes	3	Almost never	2	Almost always	4	Almost never	2	Sometimes	3	Almost never	2	Sometimes	3	Almost never	2	Sometimes	3	Almost never	2	Almost never	2	Almost never	2	Sometimes	3	Sometimes	3	Sometimes
Yes	18	1	0	60	161	1.61	23.1473	7	0	2	Almost never	2	Sometimes	3	Almost never	2	Sometimes	3	Sometimes	3	Sometimes	3	Almost never	2	Sometimes	3	Sometimes	3	Never	1	Sometimes	3	Sometimes	3	Sometimes	3	Almost always	4	Almost never	2	Almost always	4	Almost never	2	Sometimes	3	Sometimes	3	Sometimes
Yes	22	0	0	70	163	1.63	26.3465	7	0	4	Sometimes	3	Always	5	Sometimes	3	Sometimes	3	Almost always	4	Almost never	2	Always	5	Sometimes	3	Sometimes	3	Almost never	2	Almost never	2	Sometimes	3	Sometimes	3	Almost never	2	Almost never	2	Almost never	2	Sometimes	3	Always	5	Almost never	2	Almost never
Yes	21	1	0	61	164	1.64	22.68	7	0	4	Almost never	2	Almost always	4	Always	5	Almost always	4	Almost always	4	Almost always	4	Sometimes	3	Almost always	4	Almost never	2	Never	1	Sometimes	3	Almost always	4	Almost never	2	Almost always	4	Never	1	Sometimes	3	Sometimes	3	Almost always	4	Almost never	2	Almost never
Yes	33	1	0	74	164	1.64	27.5134	7	0	4	Almost never	2	Sometimes	3	Sometimes	3	Sometimes	3	Almost never	2	Sometimes	3	Almost never	2	Sometimes	3	Sometimes	3	Sometimes	3	Almost never	2	Sometimes	3	Sometimes	3	Sometimes	3	Almost never	2	Sometimes	3	Sometimes	3	Sometimes	3	Always	5	Never
Yes	20	1	0	49	164	1.64	18.2183	7	1	5	Never	1	Almost always	4	Sometimes	3	Sometimes	3	Almost never	2	Almost never	2	Almost never	2	Sometimes	3	Sometimes	3	Never	1	Never	1	Almost never	2	Almost never	2	Sometimes	3	Almost never	2	Sometimes	3	Almost never	2	Sometimes	3	Almost always	4	Almost always
Yes	19	1	0	65	165	1.65	23.8751	7	0	3	Almost never	2	Sometimes	3	Almost never	2	Almost never	2	Never	1	Almost never	2	Never	1	Almost never	2	Almost never	2	Never	1	Almost always	4	Almost never	2	Never	1	Always	5	Sometimes	3	Never	1	Almost always	4	Almost always	4	Always	5	Sometimes
Yes	19	1	0	50	165	1.65	18.3655	7	2	2	Sometimes	3	Sometimes	3	Almost always	4	Almost always	4	Almost always	4	Almost always	4	Never	1	Sometimes	3	Sometimes	3	Never	1	Almost always	4	Almost always	4	Sometimes	3	Almost always	4	Sometimes	3	Sometimes	3	Almost never	2	Almost never	2	Almost never	2	Never
Yes	24	1	0	50	165	1.65	18.3655	7	1	5	Almost never	2	Sometimes	3	Almost never	2	Almost always	4	Almost never	2	Sometimes	3	Almost always	4	Always	5	Almost never	2	Never	1	Almost never	2	Almost always	4	Almost never	2	Almost always	4	Never	1	Always	5	Sometimes	3	Sometimes	3	Sometimes	3	Sometimes
Yes	18	1	0	61	167	1.67	21.8724	7	0	1	Never	1	Almost never	2	Sometimes	3	Never	1	Sometimes	3	Sometimes	3	Sometimes	3	Never	1	Never	1	Never	1	Almost always	4	Almost always	4	Never	1	Almost always	4	Sometimes	3	Never	1	Sometimes	3	Sometimes	3	Almost never	2	Never
Yes	17	0	0	72	168	1.68	25.5102	7	2	2	Almost always	4	Almost always	4	Sometimes	3	Sometimes	3	Almost always	4	Almost always	4	Sometimes	3	Always	5	Sometimes	3	Almost always	4	Almost always	4	Always	5	Almost always	4	Almost always	4	Almost always	4	Always	5	Almost always	4	Almost always	4	Almost always	4	Sometimes
Yes	20	1	0	56	168	1.68	19.8413	7	1	4	Almost never	2	Sometimes	3	Never	1	Never	1	Never	1	Never	1	Never	1	Never	1	Never	1	Never	1	Never	1	Never	1	Sometimes	3	Sometimes	3	Sometimes	3	Sometimes	3	Never	1	Sometimes	3	Always	5	Sometimes
Yes	24	0	0	60	168	1.68	21.2585	7	1	6	Never	1	Sometimes	3	Never	1	Almost always	4	Never	1	Almost never	2	Almost never	2	Almost never	2	Sometimes	3	Almost always	4	Almost always	4	Sometimes	3	Almost always	4	Almost always	4	Almost never	2	Almost never	2	Almost always	4	Almost never	2	Almost always	4	Sometimes
Yes	24	1	0	58	168	1.68	20.5499	7	1	6	Almost never	2	Almost never	2	Almost never	2	Sometimes	3	Almost never	2	Almost never	2	Never	1	Almost never	2	Sometimes	3	Almost never	2	Sometimes	3	Sometimes	3	Almost never	2	Sometimes	3	Sometimes	3	Almost never	2	Sometimes	3	Almost never	2	Always	5	Almost never
Yes	19	0	0	63	169	1.69	22.0581	7	2	2	Sometimes	3	Almost always	4	Almost always	4	Almost always	4	Never	1	Almost never	2	Almost never	2	Almost always	4	Almost never	2	Always	5	Almost never	2	Always	5	Almost always	4	Almost never	2	Almost never	2	Always	5	Sometimes	3	Almost never	2	Sometimes	3	Almost never
Yes	23	0	0	73	169	1.69	25.5593	7	2	2	Almost never	2	Sometimes	3	Sometimes	3	Sometimes	3	Never	1	Almost never	2	Never	1	Sometimes	3	Sometimes	3	Sometimes	3	Almost never	2	Almost never	2	Always	5	Almost always	4	Almost always	4	Almost never	2	Always	5	Almost never	2	Always	5	Never
Yes	24	0	0	66	169	1.69	23.1084	7	1	6	Never	1	Sometimes	3	Never	1	Sometimes	3	Never	1	Almost never	2	Never	1	Sometimes	3	Sometimes	3	Almost never	2	Sometimes	3	Sometimes	3	Almost never	2	Almost always	4	Sometimes	3	Sometimes	3	Almost always	4	Sometimes	3	Almost always	4	Never
Yes	17	0	0	70	170	1.7	24.2215	7	2	1	Almost always	4	Sometimes	3	Almost never	2	Almost always	4	Never	1	Sometimes	3	Never	1	Sometimes	3	Sometimes	3	Almost never	2	Almost always	4	Sometimes	3	Almost never	2	Always	5	Sometimes	3	Sometimes	3	Almost never	2	Sometimes	3	Almost always	4	Almost never
Yes	17	0	0	83	170	1.7	28.7197	7	2	2	Never	1	Never	1	Never	1	Almost never	2	Never	1	Never	1	Never	1	Almost never	2	Almost always	4	Almost never	2	Always	5	Almost never	2	Never	1	Always	5	Almost always	4	Almost never	2	Almost always	4	Sometimes	3	Always	5	Almost never
Yes	26	1	0	72	170	1.7	24.9135	7	2	3	Never	1	Almost never	2	Never	1	Sometimes	3	Almost never	2	Almost never	2	Never	1	Sometimes	3	Almost always	4	Always	5	Almost never	2	Almost always	4	Never	1	Always	5	Sometimes	3	Almost never	2	Sometimes	3	Sometimes	3	Almost always	4	Almost never
Yes	25	0	0	86	170	1.7	29.7578	7	2	4	Sometimes	3	Almost never	2	Almost never	2	Almost never	2	Never	1	Almost never	2	Never	1	Almost never	2	Always	5	Almost never	2	Always	5	Almost never	2	Never	1	Almost always	4	Almost always	4	Almost never	2	Never	1	Almost never	2	Almost always	4	Almost never
Yes	19	0	0	74	172	1.72	25.0135	7	0	3	Almost never	2	Sometimes	3	Sometimes	3	Almost always	4	Almost never	2	Almost never	2	Almost never	2	Almost always	4	Sometimes	3	Almost never	2	Almost never	2	Sometimes	3	Sometimes	3	Always	5	Almost never	2	Almost always	4	Sometimes	3	Almost always	4	Sometimes	3	Almost never
Yes	25	0	0	78	172	1.72	26.3656	7	0	5	Never	1	Almost never	2	Almost never	2	Sometimes	3	Never	1	Sometimes	3	Never	1	Almost never	2	Almost never	2	Sometimes	3	Sometimes	3	Sometimes	3	Sometimes	3	Sometimes	3	Sometimes	3	Sometimes	3	Almost always	4	Sometimes	3	Always	5	Never
Yes	23	0	0	76	175	1.75	24.8163	7	2	5	Never	1	Almost never	2	Almost never	2	Almost never	2	Almost never	2	Almost never	2	Almost never	2	Almost never	2	Never	1	Almost always	4	Almost never	2	Never	1	Almost never	2	Almost always	4	Sometimes	3	Sometimes	3	Almost always	4	Almost always	4	Always	5	Almost always
Yes	17	0	0	81	176	1.76	26.1493	7	0	1	Almost never	2	Almost always	4	Almost never	2	Almost always	4	Almost never	2	Sometimes	3	Almost never	2	Almost always	4	Almost never	2	Almost always	4	Almost always	4	Always	5	Sometimes	3	Sometimes	3	Almost never	2	Sometimes	3	Sometimes	3	Sometimes	3	Almost always	4	Almost never
Yes	20	0	0	73	177	1.77	23.3011	7	2	3	Almost never	2	Almost never	2	Almost never	2	Sometimes	3	Almost never	2	Sometimes	3	Sometimes	3	Almost always	4	Almost always	4	Never	1	Almost always	4	Almost always	4	Almost never	2	Almost always	4	Almost always	4	Sometimes	3	Sometimes	3	Almost always	4	Almost always	4	Sometimes
Yes	18	0	0	75	180	1.8	23.1481	7	0	2	Almost always	4	Almost never	2	Almost never	2	Sometimes	3	Almost never	2	Almost always	4	Never	1	Almost never	2	Almost always	4	Always	5	Always	5	Almost never	2	Never	1	Always	5	Almost never	2	Sometimes	3	Sometimes	3	Sometimes	3	Almost always	4	Never
Yes	19	1	0	84	149	1.49	37.8361	7	0	3	Always	5	Always	5	Sometimes	3	Sometimes	3	Almost always	4	Sometimes	3	Always	5	Almost always	4	Almost always	4	Almost always	4	Sometimes	3	Sometimes	3	Sometimes	3	Sometimes	3	Sometimes	3	Almost never	2	Always	5	Always	5	Almost never	2	Almost never
Yes	19	1	0	73	169	1.69	25.5593	7	0	4	Almost always	4	Almost always	4	Almost never	2	Almost never	2	Almost never	2	Almost always	4	Sometimes	3	Almost always	4	Almost never	2	Never	1	Never	1	Almost never	2	Never	1	Always	5	Almost always	4	Almost never	2	Never	1	Almost never	2	Almost always	4	Sometimes
Yes	22	1	0	55	150	1.5	24.4444	8	0	4	Almost never	2	Sometimes	3	Sometimes	3	Sometimes	3	Never	1	Sometimes	3	Never	1	Almost always	4	Sometimes	3	Never	1	Always	5	Almost never	2	Never	1	Always	5	Sometimes	3	Sometimes	3	Always	5	Sometimes	3	Always	5	Never
Yes	23	1	0	50	150	1.5	22.2222	8	0	7	Never	1	Never	1	Never	1	Never	1	Never	1	Never	1	Never	1	Never	1	Never	1	Almost never	2	Never	1	Almost never	2	Never	1	Never	1	Never	1	Never	1	Never	1	Never	1	Never	1	Never
Yes	22	1	0	51	150	1.5	22.6667	8	1	3	Never	1	Never	1	Almost never	2	Never	1	Never	1	Almost never	2	Never	1	Sometimes	3	Almost never	2	Almost never	2	Almost never	2	Sometimes	3	Almost never	2	Almost always	4	Sometimes	3	Sometimes	3	Sometimes	3	Almost never	2	Always	5	Almost never
Yes	20	1	0	43	152	1.52	18.6115	8	0	2	Almost never	2	Almost never	2	Never	1	Almost never	2	Never	1	Almost never	2	Never	1	Almost never	2	Almost never	2	Never	1	Always	5	Sometimes	3	Sometimes	3	Always	5	Sometimes	3	Sometimes	3	Almost never	2	Almost never	2	Almost always	4	Never
Yes	20	1	0	54	153	1.53	23.0681	8	0	4	Sometimes	3	Sometimes	3	Sometimes	3	Sometimes	3	Never	1	Sometimes	3	Never	1	Almost always	4	Almost never	2	Almost never	2	Sometimes	3	Sometimes	3	Almost never	2	Almost always	4	Almost never	2	Almost always	4	Always	5	Always	5	Always	5	Almost always
Yes	22	1	0	60	153	1.53	25.6312	8	0	7	Never	1	Never	1	Never	1	Almost never	2	Sometimes	3	Never	1	Never	1	Never	1	Almost always	4	Never	1	Always	5	Never	1	Never	1	Always	5	Always	5	Almost never	2	Always	5	Almost never	2	Almost always	4	Never
Yes	17	1	0	42	153	1.53	17.9418	8	1	1	Never	1	Sometimes	3	Almost never	2	Almost never	2	Never	1	Never	1	Never	1	Sometimes	3	Sometimes	3	Never	1	Always	5	Almost never	2	Never	1	Almost always	4	Never	1	Never	1	Always	5	Never	1	Sometimes	3	Sometimes
Yes	19	1	0	47	154	1.54	19.8178	8	2	2	Almost never	2	Sometimes	3	Almost never	2	Sometimes	3	Never	1	Almost never	2	Almost never	2	Sometimes	3	Almost never	2	Almost never	2	Almost always	4	Sometimes	3	Almost never	2	Almost always	4	Almost never	2	Sometimes	3	Almost always	4	Sometimes	3	Almost always	4	Almost never
Yes	23	1	0	58	155	1.55	24.1415	8	0	5	Almost never	2	Almost never	2	Almost never	2	Almost never	2	Never	1	Almost never	2	Almost never	2	Almost never	2	Almost never	2	Almost never	2	Almost never	2	Almost never	2	Almost never	2	Sometimes	3	Almost never	2	Almost never	2	Almost never	2	Always	5	Never	1	Almost never
Yes	18	1	0	59	156	1.56	24.2439	8	1	1	Never	1	Never	1	Never	1	Never	1	Never	1	Never	1	Never	1	Never	1	Always	5	Never	1	Always	5	Never	1	Never	1	Always	5	Almost always	4	Never	1	Always	5	Never	1	Always	5	Sometimes
Yes	21	1	0	68	157	1.57	27.5873	8	0	3	Almost never	2	Sometimes	3	Never	1	Almost never	2	Never	1	Sometimes	3	Never	1	Never	1	Sometimes	3	Almost always	4	Almost always	4	Sometimes	3	Almost never	2	Almost never	2	Sometimes	3	Almost never	2	Almost always	4	Sometimes	3	Almost always	4	Almost never
Yes	22	1	0	60	157	1.57	24.3418	8	0	4	Almost never	2	Almost never	2	Almost never	2	Never	1	Never	1	Never	1	Never	1	Never	1	Always	5	Almost never	2	Always	5	Almost never	2	Never	1	Always	5	Almost always	4	Almost never	2	Almost always	4	Almost never	2	Always	5	Never
Yes	19	1	0	57	159	1.59	22.5466	8	1	1	Almost always	4	Always	5	Sometimes	3	Always	5	Almost always	4	Always	5	Almost always	4	Almost always	4	Always	5	Almost always	4	Always	5	Almost always	4	Almost always	4	Always	5	Almost always	4	Always	5	Almost always	4	Always	5	Sometimes	3	Almost always
Yes	22	1	0	87	159	1.59	34.4132	8	1	3	Never	1	Almost never	2	Never	1	Almost never	2	Almost never	2	Never	1	Sometimes	3	Never	1	Almost always	4	Sometimes	3	Sometimes	3	Almost never	2	Almost never	2	Almost always	4	Sometimes	3	Almost never	2	Almost never	2	Almost never	2	Almost always	4	Almost never
Yes	23	0	0	70	160	1.6	27.3437	8	1	7	Never	1	Almost never	2	Almost never	2	Sometimes	3	Almost never	2	Sometimes	3	Almost never	2	Sometimes	3	Almost never	2	Almost never	2	Sometimes	3	Almost never	2	Almost never	2	Almost always	4	Sometimes	3	Sometimes	3	Sometimes	3	Sometimes	3	Almost never	2	Almost never
Yes	26	1	0	65.5	161	1.61	25.2691	8	1	6	Always	5	Almost always	4	Always	5	Always	5	Always	5	Almost never	2	Sometimes	3	Always	5	Never	1	Sometimes	3	Sometimes	3	Almost always	4	Almost never	2	Almost never	2	Never	1	Always	5	Never	1	Always	5	Almost never	2	Sometimes
Yes	18	1	0	60	162	1.62	22.8624	8	0	2	Sometimes	3	Sometimes	3	Almost always	4	Sometimes	3	Almost never	2	Almost always	4	Almost never	2	Almost always	4	Sometimes	3	Almost always	4	Sometimes	3	Sometimes	3	Almost never	2	Almost always	4	Sometimes	3	Sometimes	3	Sometimes	3	Sometimes	3	Almost always	4	Almost never
Yes	23	1	0	68	162	1.62	25.9107	8	0	7	Almost always	4	Almost always	4	Almost always	4	Almost always	4	Almost always	4	Almost always	4	Almost never	2	Sometimes	3	Almost never	2	Never	1	Almost always	4	Sometimes	3	Never	1	Sometimes	3	Sometimes	3	Sometimes	3	Almost never	2	Sometimes	3	Sometimes	3	Never
Yes	19	1	0	70	163	1.63	26.3465	8	0	4	Almost never	2	Always	5	Sometimes	3	Almost always	4	Sometimes	3	Sometimes	3	Sometimes	3	Almost always	4	Sometimes	3	Sometimes	3	Almost never	2	Almost always	4	Sometimes	3	Almost always	4	Almost never	2	Almost always	4	Sometimes	3	Almost never	2	Almost always	4	Almost never
Yes	16	1	0	55	165	1.65	20.202	8	1	1	Almost never	2	Sometimes	3	Almost never	2	Never	1	Never	1	Almost never	2	Never	1	Sometimes	3	Almost never	2	Almost always	4	Almost always	4	Almost always	4	Never	1	Almost always	4	Almost never	2	Sometimes	3	Almost never	2	Almost never	2	Always	5	Almost never
Yes	19	0	0	65	165	1.65	23.8751	8	1	2	Always	5	Sometimes	3	Sometimes	3	Always	5	Almost never	2	Always	5	Almost never	2	Almost always	4	Sometimes	3	Always	5	Sometimes	3	Always	5	Almost never	2	Always	5	Almost always	4	Almost never	2	Almost always	4	Almost never	2	Almost never	2	Always
Yes	18	0	0	70	166	1.66	25.4028	8	0	1	Almost never	2	Almost never	2	Sometimes	3	Sometimes	3	Sometimes	3	Sometimes	3	Almost never	2	Almost never	2	Sometimes	3	Sometimes	3	Almost never	2	Sometimes	3	Sometimes	3	Sometimes	3	Almost always	4	Sometimes	3	Sometimes	3	Sometimes	3	Sometimes	3	Almost never
Yes	19	1	0	57	167	1.67	20.4382	8	0	4	Never	1	Never	1	Never	1	Almost never	2	Never	1	Almost never	2	Never	1	Almost never	2	Almost never	2	Almost never	2	Sometimes	3	Almost never	2	Never	1	Always	5	Almost always	4	Almost never	2	Almost always	4	Never	1	Always	5	Never
Yes	20	0	3	76	167	1.67	27.2509	8	2	2	Never	1	Never	1	Never	1	Never	1	Almost never	2	Never	1	Never	1	Never	1	Never	1	Never	1	Never	1	Never	1	Never	1	Never	1	Never	1	Never	1	Never	1	Never	1	Never	1	Never
Yes	19	1	0	49	168	1.68	17.3611	8	0	3	Almost never	2	Sometimes	3	Almost never	2	Almost never	2	Almost always	4	Almost never	2	Always	5	Almost never	2	Sometimes	3	Almost always	4	Almost always	4	Almost never	2	Almost never	2	Almost always	4	Sometimes	3	Almost never	2	Almost never	2	Almost never	2	Never	1	Sometimes
Yes	22	1	0	53	168	1.68	18.7783	8	0	5	Almost never	2	Sometimes	3	Sometimes	3	Sometimes	3	Sometimes	3	Almost never	2	Never	1	Sometimes	3	Never	1	Never	1	Never	1	Sometimes	3	Almost never	2	Almost always	4	Sometimes	3	Almost never	2	Almost always	4	Almost never	2	Almost never	2	Never
Yes	19	0	0	72	168	1.68	25.5102	8	2	2	Never	1	Always	5	Sometimes	3	Sometimes	3	Never	1	Sometimes	3	Never	1	Sometimes	3	Almost never	2	Never	1	Almost always	4	Almost never	2	Never	1	Always	5	Sometimes	3	Sometimes	3	Almost always	4	Almost never	2	Always	5	Never
Yes	33	1	0	60	170	1.7	20.7612	8	0	3	Never	1	Sometimes	3	Never	1	Almost never	2	Never	1	Almost never	2	Never	1	Almost never	2	Almost always	4	Never	1	Sometimes	3	Always	5	Almost never	2	Always	5	Always	5	Almost never	2	Sometimes	3	Always	5	Always	5	Almost never
Yes	18	0	0	69	170	1.7	23.8754	8	2	3	Never	1	Never	1	Never	1	Never	1	Never	1	Never	1	Almost never	2	Never	1	Never	1	Never	1	Never	1	Never	1	Never	1	Never	1	Never	1	Never	1	Almost never	2	Almost never	2	Sometimes	3	Never
Yes	21	0	0	79	170	1.7	27.3356	8	1	4	Never	1	Sometimes	3	Almost never	2	Almost never	2	Never	1	Almost never	2	Never	1	Sometimes	3	Almost never	2	Sometimes	3	Almost never	2	Sometimes	3	Never	1	Always	5	Sometimes	3	Sometimes	3	Sometimes	3	Sometimes	3	Always	5	Sometimes
Yes	18	0	0	70	171	1.71	23.939	8	0	2	Almost never	2	Sometimes	3	Never	1	Sometimes	3	Never	1	Sometimes	3	Never	1	Almost always	4	Sometimes	3	Almost never	2	Always	5	Almost never	2	Never	1	Almost always	4	Almost always	4	Almost never	2	Almost always	4	Sometimes	3	Always	5	Almost never
Yes	24	0	0	74	171	1.71	25.3069	8	0	5	Almost never	2	Sometimes	3	Almost never	2	Almost never	2	Sometimes	3	Sometimes	3	Almost never	2	Almost never	2	Almost never	2	Sometimes	3	Sometimes	3	Sometimes	3	Almost never	2	Always	5	Sometimes	3	Sometimes	3	Almost always	4	Sometimes	3	Sometimes	3	Sometimes
Yes	18	0	0	72	172	1.72	24.3375	8	0	2	Never	1	Almost always	4	Always	5	Almost never	2	Almost never	2	Almost never	2	Almost never	2	Almost always	4	Sometimes	3	Always	5	Almost never	2	Almost always	4	Sometimes	3	Almost always	4	Almost always	4	Sometimes	3	Almost never	2	Almost never	2	Never	1	Never
Yes	21	0	0	75	173	1.73	25.0593	8	2	2	Never	1	Almost never	2	Never	1	Never	1	Never	1	Almost never	2	Never	1	Almost never	2	Almost never	2	Never	1	Always	5	Almost never	2	Always	5	Always	5	Always	5	Almost never	2	Always	5	Never	1	Always	5	Almost never
Yes	23	0	0	76	174	1.74	25.1024	8	2	6	Sometimes	3	Sometimes	3	Almost never	2	Always	5	Never	1	Sometimes	3	Never	1	Sometimes	3	Sometimes	3	Almost never	2	Almost never	2	Sometimes	3	Never	1	Sometimes	3	Almost never	2	Sometimes	3	Almost never	2	Sometimes	3	Always	5	Almost never
Yes	17	1	0	66	175	1.75	21.551	8	1	1	Sometimes	3	Sometimes	3	Almost always	4	Sometimes	3	Always	5	Sometimes	3	Never	1	Sometimes	3	Always	5	Never	1	Always	5	Sometimes	3	Sometimes	3	Sometimes	3	Sometimes	3	Sometimes	3	Sometimes	3	Never	1	Never	1	Never
Yes	21	0	0	77	176	1.76	24.858	8	0	4	Almost always	4	Always	5	Sometimes	3	Sometimes	3	Almost never	2	Sometimes	3	Never	1	Always	5	Sometimes	3	Always	5	Never	1	Always	5	Almost always	4	Never	1	Sometimes	3	Sometimes	3	Never	1	Almost always	4	Almost always	4	Almost always
Yes	18	0	0	93	184	1.84	27.4693	8	1	1	Almost never	2	Almost always	4	Sometimes	3	Almost always	4	Never	1	Almost never	2	Sometimes	3	Sometimes	3	Sometimes	3	Almost always	4	Almost never	2	Almost always	4	Sometimes	3	Never	1	Almost never	2	Almost always	4	Almost never	2	Almost always	4	Always	5	Almost always
Yes	18	0	0	93	184	1.84	27.4693	8	1	1	Almost never	2	Almost always	4	Sometimes	3	Almost always	4	Never	1	Almost never	2	Sometimes	3	Sometimes	3	Sometimes	3	Almost always	4	Almost never	2	Almost always	4	Sometimes	3	Never	1	Almost never	2	Almost always	4	Almost never	2	Almost always	4	Always	5	Almost always
Yes	19	0	0	57	180	1.8	17.5926	8	0	3	Almost never	2	Sometimes	3	Almost never	2	Sometimes	3	Never	1	Sometimes	3	Sometimes	3	Almost never	2	Never	1	Sometimes	3	Never	1	Sometimes	3	Never	1	Sometimes	3	Sometimes	3	Sometimes	3	Sometimes	3	Sometimes	3	Almost always	4	Almost always
Yes	22	1	0	50	150	1.5	22.2222	9	2	3	Sometimes	3	Almost always	4	Almost never	2	Almost always	4	Almost always	4	Almost always	4	Almost never	2	Sometimes	3	Almost never	2	Almost never	2	Almost never	2	Sometimes	3	Sometimes	3	Sometimes	3	Almost never	2	Almost never	2	Never	1	Almost never	2	Sometimes	3	Never
Yes	20	1	0	70	152	1.52	30.2978	9	2	2	Sometimes	3	Always	5	Sometimes	3	Almost always	4	Almost never	2	Almost never	2	Never	1	Almost always	4	Never	1	Always	5	Never	1	Almost always	4	Sometimes	3	Almost never	2	Almost always	4	Sometimes	3	Sometimes	3	Almost never	2	Almost always	4	Sometimes
Yes	19	1	0	45	153	1.53	19.2234	9	2	1	Sometimes	3	Sometimes	3	Almost never	2	Sometimes	3	Never	1	Sometimes	3	Never	1	Sometimes	3	Almost always	4	Sometimes	3	Sometimes	3	Sometimes	3	Almost never	2	Always	5	Almost never	2	Sometimes	3	Almost always	4	Almost always	4	Almost always	4	Almost never
Yes	18	1	0	52	157	1.57	21.0962	9	2	1	Never	1	Sometimes	3	Almost always	4	Sometimes	3	Never	1	Almost never	2	Almost never	2	Almost never	2	Sometimes	3	Almost never	2	Almost never	2	Almost always	4	Sometimes	3	Always	5	Sometimes	3	Sometimes	3	Almost always	4	Sometimes	3	Always	5	Never
Yes	20	1	0	62	159	1.59	24.5243	9	0	4	Sometimes	3	Never	1	Always	5	Almost always	4	Never	1	Almost never	2	Never	1	Never	1	Sometimes	3	Never	1	Almost always	4	Sometimes	3	Almost never	2	Almost always	4	Always	5	Almost always	4	Almost never	2	Always	5	Never	1	Never
Yes	20	1	0	54	160	1.6	21.0937	9	1	4	Never	1	Never	1	Never	1	Never	1	Never	1	Never	1	Never	1	Never	1	Almost never	2	Never	1	Almost never	2	Never	1	Never	1	Almost never	2	Almost never	2	Almost never	2	Almost never	2	Never	1	Almost never	2	Almost never
Yes	21	1	0	73	168	1.68	25.8645	9	0	5	Almost never	2	Almost always	4	Sometimes	3	Almost always	4	Almost never	2	Almost always	4	Almost never	2	Almost always	4	Almost never	2	Almost never	2	Almost never	2	Sometimes	3	Almost never	2	Almost never	2	Almost never	2	Sometimes	3	Almost never	2	Almost never	2	Almost always	4	Almost never
Yes	17	0	0	55	170	1.7	19.0311	9	2	1	Sometimes	3	Almost never	2	Never	1	Almost always	4	Almost never	2	Almost always	4	Almost never	2	Almost never	2	Sometimes	3	Never	1	Always	5	Almost always	4	Almost never	2	Almost always	4	Sometimes	3	Almost always	4	Sometimes	3	Sometimes	3	Almost always	4	Never
Yes	20	0	0	65	174	1.74	21.4692	9	0	4	Almost never	2	Almost always	4	Sometimes	3	Sometimes	3	Never	1	Sometimes	3	Never	1	Almost always	4	Sometimes	3	Almost never	2	Sometimes	3	Almost never	2	Almost never	2	Almost always	4	Almost always	4	Sometimes	3	Sometimes	3	Sometimes	3	Almost always	4	Sometimes
Yes	23	0	0	66	175	1.75	21.551	9	2	4	Never	1	Never	1	Never	1	Never	1	Never	1	Almost never	2	Never	1	Never	1	Almost always	4	Almost never	2	Almost always	4	Almost never	2	Never	1	Always	5	Almost always	4	Never	1	Always	5	Almost never	2	Always	5	Never
Yes	20	0	0	79	177	1.77	25.2163	9	2	4	Never	1	Never	1	Almost never	2	Never	1	Never	1	Never	1	Never	1	Never	1	Never	1	Sometimes	3	Almost always	4	Almost never	2	Never	1	Always	5	Never	1	Sometimes	3	Always	5	Sometimes	3	Almost always	4	Never
Yes	21	1	0	56	151	1.51	24.5603	10	2	3	Almost never	2	Never	1	Never	1	Almost never	2	Almost never	2	Almost never	2	Almost never	2	Almost never	2	Sometimes	3	Never	1	Sometimes	3	Sometimes	3	Never	1	Always	5	Sometimes	3	Almost never	2	Always	5	Sometimes	3	Almost always	4	Sometimes
Yes	19	1	0	50	151	1.51	21.9289	10	1	2	Always	5	Almost always	4	Almost always	4	Always	5	Never	1	Sometimes	3	Never	1	Almost always	4	Never	1	Always	5	Sometimes	3	Almost always	4	Almost never	2	Always	5	Almost never	2	Always	5	Sometimes	3	Sometimes	3	Always	5	Sometimes
Yes	20	1	0	53	159	1.59	20.9644	10	0	3	Always	5	Sometimes	3	Almost always	4	Sometimes	3	Almost never	2	Almost never	2	Never	1	Almost always	4	Almost always	4	Almost never	2	Sometimes	3	Sometimes	3	Almost never	2	Always	5	Sometimes	3	Sometimes	3	Almost never	2	Sometimes	3	Sometimes	3	Almost never
Yes	22	0	0	57	160	1.6	22.2656	10	2	2	Almost always	4	Always	5	Sometimes	3	Almost always	4	Sometimes	3	Sometimes	3	Sometimes	3	Sometimes	3	Sometimes	3	Sometimes	3	Sometimes	3	Sometimes	3	Sometimes	3	Sometimes	3	Sometimes	3	Sometimes	3	Sometimes	3	Sometimes	3	Sometimes	3	Sometimes
Yes	26	1	0	65	160	1.6	25.3906	10	1	3	Never	1	Almost never	2	Sometimes	3	Almost never	2	Almost never	2	Sometimes	3	Never	1	Sometimes	3	Sometimes	3	Never	1	Sometimes	3	Almost never	2	Never	1	Always	5	Almost always	4	Sometimes	3	Always	5	Sometimes	3	Almost always	4	Almost never
Yes	19	1	0	50	162	1.62	19.052	10	2	2	Never	1	Never	1	Almost never	2	Sometimes	3	Sometimes	3	Almost never	2	Sometimes	3	Never	1	Sometimes	3	Almost always	4	Sometimes	3	Almost always	4	Never	1	Always	5	Sometimes	3	Almost always	4	Almost never	2	Sometimes	3	Sometimes	3	Almost never
Yes	20	1	0	78	171	1.71	26.6749	10	0	4	Sometimes	3	Almost always	4	Almost always	4	Almost never	2	Always	5	Almost never	2	Always	5	Almost always	4	Sometimes	3	Sometimes	3	Almost always	4	Sometimes	3	Never	1	Always	5	Almost always	4	Almost always	4	Almost always	4	Sometimes	3	Never	1	Always
Yes	20	0	0	66	175	1.75	21.551	10	2	3	Almost always	4	Almost always	4	Almost never	2	Almost never	2	Always	5	Never	1	Almost always	4	Always	5	Almost never	2	Always	5	Never	1	Always	5	Almost always	4	Sometimes	3	Never	1	Almost always	4	Never	1	Always	5	Almost never	2	Always
Yes	20	1	0	58	168	1.68	20.5499	11	2	3	Almost never	2	Never	1	Never	1	Never	1	Almost never	2	Never	1	Never	1	Sometimes	3	Sometimes	3	Almost never	2	Almost never	2	Never	1	Never	1	Sometimes	3	Almost always	4	Never	1	Almost never	2	Almost never	2	Almost always	4	Never
Yes	21	1	0	63	159	1.59	24.9199	12	0	1	Sometimes	3	Almost never	2	Sometimes	3	Almost never	2	Almost always	4	Almost always	4	Sometimes	3	Sometimes	3	Almost never	2	Never	1	Almost always	4	Sometimes	3	Almost always	4	Almost never	2	Sometimes	3	Always	5	Almost never	2	Almost always	4	Almost never	2	Almost never
Yes	18	0	0	64	189	1.89	17.9166	12	0	1	Never	1	Almost never	2	Never	1	Almost never	2	Never	1	Almost never	2	Never	1	Almost never	2	Sometimes	3	Never	1	Almost always	4	Almost never	2	Never	1	Always	5	Almost never	2	Sometimes	3	Almost always	4	Never	1	Always	5	Never
Yes	18	1	0	48	160	1.6	18.75	1:00 am	0	1	Almost never	2	Sometimes	3	Almost never	2	Sometimes	3	Never	1	Sometimes	3	Never	1	Sometimes	3	Sometimes	3	Sometimes	3	Sometimes	3	Sometimes	3	Almost never	2	Sometimes	3	Almost always	4	Sometimes	3	Sometimes	3	Almost always	4	Sometimes	3	Almost never
Yes	19	1	0	56	155	1.55	23.3091	8	1	1	Sometimes	3	Almost always	4	Almost always	4	Sometimes	3	Sometimes	3	Sometimes	3	Almost never	2	Sometimes	3	Sometimes	3	Almost never	2	Almost always	4	Almost never	2	Never	1	Sometimes	3	Never	1	Sometimes	3	Sometimes	3	Sometimes	3	Sometimes	3	Almost never
Yes	20	1	0	50	159	1.59	19.7777	12am	0	2	Always	5	Never	1	Never	1	Never	1	Almost never	2	Sometimes	3	Never	1	Never	1	Never	1	Always	5	Never	1	Almost never	2	Always	5	Always	5	Always	5	Never	1	Always	5	Always	5	Always	5	Never
Yes	18	0	0	60	172	1.72	20.2812	2 - 3 am	0	1	Sometimes	3	Almost always	4	Sometimes	3	Almost always	4	Never	1	Almost never	2	Almost always	4	Sometimes	3	Sometimes	3	Almost always	4	Sometimes	3	Almost always	4	Almost always	4	Sometimes	3	Almost never	2	Almost always	4	Sometimes	3	Sometimes	3	Almost always	4	Almost always
Yes	22	0	0	84	178	1.78	26.5118	2am	0	4	Never	1	Always	5	Never	1	Almost always	4	Never	1	Almost always	4	Never	1	Almost always	4	Sometimes	3	Never	1	Almost always	4	Almost always	4	Never	1	Always	5	Never	1	Almost always	4	Almost always	4	Almost always	4	Always	5	Never
Yes	19	1	0	73	176	1.76	23.5666	4	0	3	Sometimes	3	Almost never	2	Sometimes	3	Almost never	2	Always	5	Sometimes	3	Always	5	Sometimes	3	Almost never	2	Almost always	4	Sometimes	3	Sometimes	3	Almost never	2	Always	5	Almost never	2	Almost never	2	Sometimes	3	Sometimes	3	Never	1	Never
Yes	20	1	0	60	158	1.58	24.0346	3	1	2	Almost always	4	Sometimes	3	Almost always	4	Almost always	4	Sometimes	3	Almost always	4	Almost always	4	Almost always	4	Sometimes	3	Almost always	4	Almost never	2	Almost always	4	Sometimes	3	Sometimes	3	Almost never	2	Almost always	4	Almost never	2	Sometimes	3	Almost never	2	Sometimes
Yes	18	1	0	56	160	1.6	21.875	3	0	2	Almost never	2	Sometimes	3	Sometimes	3	Sometimes	3	Sometimes	3	Sometimes	3	Sometimes	3	Sometimes	3	Almost always	4	Always	5	Never	1	Almost always	4	Sometimes	3	Always	5	Sometimes	3	Sometimes	3	Almost never	2	Always	5	Sometimes	3	Almost never
Yes	18	1	0	59	159	1.59	23.3377	4	0	3	Sometimes	3	Almost never	2	Never	1	Almost never	2	Almost never	2	Almost never	2	Almost never	2	Almost never	2	Never	1	Almost never	2	Almost never	2	Sometimes	3	Never	1	Almost never	2	Almost never	2	Never	1	Almost never	2	Never	1	Almost never	2	Never
Yes	20	1	0	52	155	1.55	21.6441	5	1	4	Never	1	Sometimes	3	Sometimes	3	Sometimes	3	Sometimes	3	Sometimes	3	Almost never	2	Almost always	4	Sometimes	3	Almost never	2	Almost always	4	Sometimes	3	Sometimes	3	Almost always	4	Almost never	2	Almost never	2	Almost never	2	Sometimes	3	Sometimes	3	Never
Yes	21	1	0	70	158	1.58	28.0404	4	1	3	Almost never	2	Almost always	4	Sometimes	3	Sometimes	3	Sometimes	3	Sometimes	3	Almost never	2	Sometimes	3	Sometimes	3	Almost always	4	Sometimes	3	Almost never	2	Sometimes	3	Almost always	4	Sometimes	3	Sometimes	3	Sometimes	3	Almost always	4	Sometimes	3	Almost never
Yes	18	1	0	42	146	1.46	19.7035	5	0	2	Never	1	Almost never	2	Never	1	Never	1	Almost never	2	Almost never	2	Almost never	2	Almost never	2	Almost never	2	Almost never	2	Never	1	Almost never	2	Never	1	Almost always	4	Almost never	2	Never	1	Almost always	4	Almost never	2	Always	5	Never
Yes	17	1	0	59	154	1.54	24.8777	5	1	1	Never	1	Almost never	2	Almost always	4	Almost always	4	Sometimes	3	Sometimes	3	Almost always	4	Sometimes	3	Sometimes	3	Almost never	2	Sometimes	3	Sometimes	3	Sometimes	3	Almost always	4	Sometimes	3	Sometimes	3	Sometimes	3	Sometimes	3	Sometimes	3	Almost never
Yes	22	1	0	60	157	1.57	24.3418	6	1	2	Almost never	2	Never	1	Almost never	2	Almost never	2	Sometimes	3	Almost never	2	Almost never	2	Almost never	2	Almost always	4	Never	1	Almost always	4	Almost never	2	Almost never	2	Almost always	4	Almost always	4	Almost never	2	Almost always	4	Almost never	2	Sometimes	3	Never
Yes	20	1	0	56	156	1.56	23.0112	5	0	2	Sometimes	3	Almost never	2	Almost never	2	Almost never	2	Sometimes	3	Never	1	Sometimes	3	Almost never	2	Sometimes	3	Sometimes	3	Sometimes	3	Never	1	Almost never	2	Always	5	Sometimes	3	Almost never	2	Never	1	Almost never	2	Almost never	2	Almost never
Yes	17	1	0	70	167	1.67	25.0995	5	1	2	Sometimes	3	Sometimes	3	Always	5	Almost always	4	Almost never	2	Almost always	4	Almost never	2	Sometimes	3	Almost never	2	Always	5	Never	1	Almost never	2	Almost never	2	Never	1	Almost never	2	Almost always	4	Sometimes	3	Almost always	4	Sometimes	3	Almost never
Yes	24	1	0	53	152	1.52	22.9398	6	1	6	Never	1	Sometimes	3	Almost always	4	Always	5	Almost never	2	Sometimes	3	Almost never	2	Almost always	4	Almost never	2	Almost never	2	Sometimes	3	Sometimes	3	Almost never	2	Almost always	4	Almost never	2	Almost always	4	Sometimes	3	Almost never	2	Sometimes	3	Almost never
Yes	20	0	0	100	183	1.83	29.8606	6	1	3	Sometimes	3	Sometimes	3	Never	1	Sometimes	3	Never	1	Sometimes	3	Never	1	Sometimes	3	Almost always	4	Never	1	Always	5	Never	1	Almost always	4	Always	5	Sometimes	3	Almost never	2	Sometimes	3	Sometimes	3	Always	5	Almost never
Yes	19	0	0	98	184	1.84	28.9461	6	2	4	Sometimes	3	Always	5	Almost never	2	Sometimes	3	Almost never	2	Sometimes	3	Sometimes	3	Sometimes	3	Almost always	4	Almost never	2	Almost never	2	Almost never	2	Almost never	2	Sometimes	3	Almost always	4	Sometimes	3	Almost always	4	Almost always	4	Almost always	4	Sometimes
Yes	17	1	0	52	164	1.64	19.3337	6	1	1	Never	1	Sometimes	3	Almost never	2	Almost never	2	Almost never	2	Almost never	2	Sometimes	3	Sometimes	3	Almost always	4	Never	1	Almost always	4	Almost never	2	Never	1	Always	5	Almost always	4	Almost never	2	Sometimes	3	Almost never	2	Sometimes	3	Never
Yes	24	1	0	59.5	157	1.57	24.1389	7	1	6	Sometimes	3	Almost never	2	Sometimes	3	Sometimes	3	Almost always	4	Sometimes	3	Sometimes	3	Almost always	4	Sometimes	3	Sometimes	3	Almost always	4	Sometimes	3	Sometimes	3	Sometimes	3	Almost never	2	Sometimes	3	Sometimes	3	Sometimes	3	Never	1	Never
Yes	19	0	0	50	165	1.65	18.3655	7	0	2	Almost never	2	Sometimes	3	Sometimes	3	Sometimes	3	Sometimes	3	Almost always	4	Sometimes	3	Sometimes	3	Sometimes	3	Sometimes	3	Almost always	4	Sometimes	3	Sometimes	3	Sometimes	3	Almost never	2	Almost always	4	Almost never	2	Almost never	2	Sometimes	3	Sometimes
Yes	19	0	0	60	163	1.63	22.5827	7	1	4	Almost never	2	Almost never	2	Almost always	4	Almost always	4	Sometimes	3	Almost never	2	Almost never	2	Almost always	4	Almost always	4	Never	1	Almost always	4	Almost always	4	Almost never	2	Sometimes	3	Almost never	2	Almost always	4	Almost always	4	Sometimes	3	Sometimes	3	Never
Yes	20	1	0	75	165	1.65	27.5482	7	2	3	Never	1	Almost never	2	Almost always	4	Almost never	2	Always	5	Sometimes	3	Almost always	4	Almost never	2	Almost never	2	Almost never	2	Always	5	Sometimes	3	Sometimes	3	Sometimes	3	Sometimes	3	Sometimes	3	Almost always	4	Sometimes	3	Never	1	Almost never
Yes	20	1	0	63	158	1.58	25.2363	6	1	4	Never	1	Never	1	Never	1	Sometimes	3	Sometimes	3	Sometimes	3	Never	1	Sometimes	3	Sometimes	3	Almost always	4	Never	1	Sometimes	3	Almost never	2	Never	1	Sometimes	3	Sometimes	3	Almost always	4	Sometimes	3	Sometimes	3	Almost never
Yes	20	1	0	63	158	1.58	25.2363	6	1	4	Never	1	Never	1	Never	1	Sometimes	3	Sometimes	3	Sometimes	3	Never	1	Sometimes	3	Sometimes	3	Almost always	4	Never	1	Sometimes	3	Almost never	2	Never	1	Sometimes	3	Sometimes	3	Almost always	4	Sometimes	3	Sometimes	3	Almost never
Yes	16	1	0	58	160	1.6	22.6562	6	1	1	Almost always	4	Sometimes	3	Almost always	4	Almost always	4	Sometimes	3	Almost always	4	Almost never	2	Always	5	Almost never	2	Always	5	Sometimes	3	Sometimes	3	Almost never	2	Always	5	Never	1	Always	5	Never	1	Sometimes	3	Almost always	4	Almost always
Yes	17	1	0	58	165	1.65	21.3039	6	1	1	Never	1	Almost never	2	Sometimes	3	Almost never	2	Almost never	2	Almost never	2	Almost never	2	Almost never	2	Almost never	2	Never	1	Almost always	4	Sometimes	3	Never	1	Almost always	4	Almost never	2	Almost never	2	Almost always	4	Almost never	2	Sometimes	3	Never
Yes	17	1	0	58	165	1.65	21.3039	6	1	1	Never	1	Almost never	2	Sometimes	3	Almost never	2	Almost never	2	Almost never	2	Almost never	2	Almost never	2	Almost never	2	Never	1	Almost always	4	Sometimes	3	Never	1	Almost always	4	Almost never	2	Almost never	2	Almost always	4	Almost never	2	Sometimes	3	Never
Yes	17	1	0	58	165	1.65	21.3039	6	1	1	Never	1	Almost never	2	Sometimes	3	Almost never	2	Almost never	2	Almost never	2	Almost never	2	Almost never	2	Almost never	2	Never	1	Almost always	4	Sometimes	3	Never	1	Almost always	4	Almost never	2	Almost never	2	Almost always	4	Almost never	2	Sometimes	3	Never
Yes	21	0	0	62	170	1.7	21.4533	6	0	5	Sometimes	3	Sometimes	3	Almost never	2	Sometimes	3	Never	1	Sometimes	3	Sometimes	3	Almost always	4	Almost always	4	Always	5	Never	1	Almost always	4	Sometimes	3	Almost never	2	Sometimes	3	Sometimes	3	Almost never	2	Almost never	2	Sometimes	3	Almost never
Yes	18	1	0	65	157	1.57	26.3702	6	2	1	Never	1	Never	1	Almost never	2	Almost never	2	Sometimes	3	Almost never	2	Never	1	Never	1	Almost never	2	Never	1	Almost never	2	Almost never	2	Never	1	Sometimes	3	Almost always	4	Sometimes	3	Almost always	4	Almost never	2	Almost always	4	Never
Yes	21	1	0	75	164	1.64	27.8852	6	1	4	Sometimes	3	Almost never	2	Almost never	2	Sometimes	3	Never	1	Almost never	2	Never	1	Sometimes	3	Almost never	2	Sometimes	3	Almost never	2	Never	1	Never	1	Almost never	2	Almost never	2	Almost never	2	Almost never	2	Almost never	2	Almost never	2	Almost never
Yes	23	0	0	59	171	1.71	20.1771	6	0	3	Almost never	2	Almost never	2	Sometimes	3	Sometimes	3	Never	1	Almost never	2	Never	1	Never	1	Never	1	Never	1	Sometimes	3	Almost never	2	Never	1	Never	1	Almost always	4	Almost never	2	Almost never	2	Almost never	2	Almost always	4	Almost never
Yes	17	1	0	50	167	1.67	17.9282	7	1	1	Sometimes	3	Sometimes	3	Sometimes	3	Sometimes	3	Almost never	2	Almost never	2	Never	1	Sometimes	3	Sometimes	3	Almost always	4	Almost never	2	Sometimes	3	Sometimes	3	Almost always	4	Sometimes	3	Sometimes	3	Sometimes	3	Almost never	2	Almost always	4	Sometimes
Yes	25	1	0	50	150	1.5	22.2222	7	1	7	Almost never	2	Sometimes	3	Sometimes	3	Almost never	2	Almost always	4	Sometimes	3	Almost never	2	Never	1	Sometimes	3	Sometimes	3	Always	5	Almost always	4	Sometimes	3	Always	5	Sometimes	3	Sometimes	3	Sometimes	3	Almost always	4	Almost never	2	Sometimes
Yes	28	1	0	63	154	1.54	26.5643	8	2	5	Always	5	Always	5	Almost always	4	Almost never	2	Never	1	Almost never	2	Never	1	Never	1	Almost never	2	Never	1	Never	1	Almost never	2	Never	1	Never	1	Almost never	2	Almost never	2	Never	1	Almost never	2	Never	1	Never
Yes	20	1	0	55	159	1.59	21.7555	8	0	4	Sometimes	3	Sometimes	3	Almost always	4	Never	1	Never	1	Almost never	2	Never	1	Almost never	2	Sometimes	3	Almost always	4	Always	5	Almost always	4	Sometimes	3	Sometimes	3	Sometimes	3	Never	1	Sometimes	3	Sometimes	3	Always	5	Almost never
Yes	23	1	0	60	163	1.63	22.5827	8	1	6	Almost never	2	Sometimes	3	Almost never	2	Sometimes	3	Never	1	Sometimes	3	Never	1	Sometimes	3	Sometimes	3	Almost never	2	Always	5	Sometimes	3	Almost never	2	Always	5	Sometimes	3	Sometimes	3	Almost always	4	Almost never	2	Always	5	Almost never
Yes	21	0	0	82	179	1.79	25.5922	8	1	5	Almost never	2	Almost never	2	Never	1	Sometimes	3	Never	1	Sometimes	3	Almost always	4	Sometimes	3	Sometimes	3	Almost always	4	Almost always	4	Almost always	4	Almost never	2	Always	5	Almost never	2	Sometimes	3	Almost always	4	Sometimes	3	Always	5	Never
Yes	17	1	0	65	155	1.55	27.0552	6	1	1	Almost never	2	Almost always	4	Almost never	2	Almost never	2	Never	1	Sometimes	3	Always	5	Almost never	2	Sometimes	3	Almost never	2	Almost always	4	Sometimes	3	Almost never	2	Always	5	Almost never	2	Almost never	2	Almost never	2	Almost always	4	Sometimes	3	Sometimes
Yes	21	1	0	62	160	1.6	24.2187	6	1	1	Sometimes	3	Always	5	Sometimes	3	Sometimes	3	Almost never	2	Almost always	4	Almost never	2	Almost always	4	Almost never	2	Almost always	4	Never	1	Always	5	Sometimes	3	Almost never	2	Almost never	2	Almost always	4	Never	1	Sometimes	3	Almost always	4	Sometimes
Yes	22	1	0	70	151	1.51	30.7004	6	0	4	Almost never	2	Sometimes	3	Almost never	2	Sometimes	3	Never	1	Almost never	2	Almost never	2	Sometimes	3	Almost never	2	Almost always	4	Almost always	4	Almost never	2	Almost never	2	Always	5	Sometimes	3	Sometimes	3	Sometimes	3	Almost never	2	Sometimes	3	Sometimes
Yes	18	0	0	80	186	1.86	23.1241	7	2	1	Sometimes	3	Sometimes	3	Sometimes	3	Sometimes	3	Almost never	2	Almost never	2	Almost never	2	Sometimes	3	Almost never	2	Never	1	Sometimes	3	Sometimes	3	Never	1	Always	5	Sometimes	3	Almost never	2	Always	5	Sometimes	3	Always	5	Never
Yes	21	1	0	57	154	1.54	24.0344	8	0	5	Never	1	Almost never	2	Never	1	Never	1	Never	1	Never	1	Never	1	Never	1	Never	1	Sometimes	3	Almost never	2	Never	1	Never	1	Never	1	Always	5	Never	1	Always	5	Never	1	Always	5	Never
Yes	19	0	0	65	168	1.68	23.03	8	0	3	Almost never	2	Sometimes	3	Almost never	2	Sometimes	3	Sometimes	3	Sometimes	3	Almost never	2	Never	1	Sometimes	3	Never	1	Sometimes	3	Never	1	Never	1	Always	5	Almost always	4	Never	1	Almost always	4	Almost never	2	Sometimes	3	Never
Yes	19	0	0	82	169	1.69	28.7105	7	2	2	Never	1	Never	1	Never	1	Never	1	Never	1	Never	1	Never	1	Never	1	Never	1	Never	1	Never	1	Never	1	Never	1	Never	1	Never	1	Never	1	Never	1	Never	1	Never	1	Never
Yes	23	0	0	62	172	1.72	20.9573	7	0	3	Sometimes	3	Sometimes	3	Almost never	2	Sometimes	3	Never	1	Almost never	2	Almost always	4	Sometimes	3	Sometimes	3	Almost always	4	Almost never	2	Almost never	2	Never	1	Almost always	4	Always	5	Almost never	2	Almost always	4	Almost never	2	Almost always	4	Almost always
Yes	20	0	0	72	175	1.75	23.5102	8	2	1	Almost never	2	Sometimes	3	Sometimes	3	Sometimes	3	Sometimes	3	Sometimes	3	Sometimes	3	Almost always	4	Almost never	2	Almost never	2	Almost never	2	Sometimes	3	Almost never	2	Sometimes	3	Sometimes	3	Almost never	2	Almost always	4	Almost never	2	Sometimes	3	Almost never
Yes	21	1	0	75	164	1.64	27.8852	8	0	4	Never	1	Almost always	4	Always	5	Always	5	Never	1	Sometimes	3	Never	1	Almost always	4	Almost always	4	Always	5	Always	5	Sometimes	3	Almost always	4	Always	5	Sometimes	3	Almost always	4	Sometimes	3	Never	1	Always	5	Never
Yes	22	1	0	57	160	1.6	22.2656	9	0	5	Sometimes	3	Almost always	4	Almost always	4	Almost always	4	Sometimes	3	Sometimes	3	Almost never	2	Almost always	4	Sometimes	3	Sometimes	3	Sometimes	3	Sometimes	3	Sometimes	3	Sometimes	3	Almost always	4	Sometimes	3	Sometimes	3	Sometimes	3	Sometimes	3	Almost never
Yes	16	0	0	50	156	1.56	20.5457	9	0	1	Almost never	2	Sometimes	3	Almost never	2	Always	5	Always	5	Sometimes	3	Never	1	Almost never	2	Almost always	4	Always	5	Almost never	2	Almost never	2	Sometimes	3	Always	5	Never	1	Never	1	Never	1	Never	1	Never	1	Never
Yes	27	0	0	85	189	1.89	23.7955	9	0	5	Never	1	Never	1	Never	1	Never	1	Never	1	Never	1	Never	1	Never	1	Almost always	4	Never	1	Always	5	Never	1	Never	1	Always	5	Always	5	Never	1	Never	1	Never	1	Always	5	Never
Yes	22	0	0	73	173	1.73	24.3911	9	2	2	Never	1	Sometimes	3	Never	1	Never	1	Never	1	Never	1	Never	1	Never	1	Almost never	2	Never	1	Always	5	Never	1	Always	5	Always	5	Always	5	Almost never	2	Always	5	Almost always	4	Always	5	Sometimes
Yes	39	1	1	60	160	1.6	23.4375	8	0	4	Never	1	Never	1	Never	1	Never	1	Almost never	2	Almost never	2	Never	1	Never	1	Almost always	4	Sometimes	3	Almost always	4	Almost never	2	Almost never	2	Always	5	Always	5	Sometimes	3	Always	5	Sometimes	3	Almost always	4	Never
Yes	21	0	0	76	169	1.69	26.6097	8	0	4	Sometimes	3	Sometimes	3	Almost never	2	Sometimes	3	Always	5	Sometimes	3	Always	5	Almost always	4	Almost never	2	Almost always	4	Almost never	2	Almost always	4	Sometimes	3	Sometimes	3	Almost always	4	Sometimes	3	Sometimes	3	Almost always	4	Almost never	2	Almost always
Yes	18	1	0	67	167	1.67	24.0238	9	1	1	Never	1	Almost never	2	Almost always	4	Almost never	2	Never	1	Never	1	Always	5	Never	1	Almost always	4	Never	1	Always	5	Sometimes	3	Almost always	4	Almost always	4	Always	5	Sometimes	3	Always	5	Almost always	4	Always	5	Sometimes
Yes	19	1	0	51	160	1.6	19.9219	10	2	2	Almost never	2	Never	1	Almost never	2	Sometimes	3	Almost never	2	Almost never	2	Never	1	Never	1	Almost always	4	Never	1	Almost always	4	Almost never	2	Never	1	Always	5	Almost always	4	Almost never	2	Almost always	4	Almost never	2	Almost always	4	Almost never
Yes	22	1	0	77	171	1.71	26.3329	5	1	2	Sometimes	3	Sometimes	3	Sometimes	3	Sometimes	3	Sometimes	3	Sometimes	3	Sometimes	3	Sometimes	3	Sometimes	3	Always	5	Almost always	4	Sometimes	3	Almost always	4	Always	5	Sometimes	3	Sometimes	3	Sometimes	3	Sometimes	3	Sometimes	3	Almost never
Yes	20	1	0	70	160	1.6	27.3437	Dependiendo xd	1	2	Never	1	Sometimes	3	Sometimes	3	Almost never	2	Never	1	Sometimes	3	Never	1	Sometimes	3	Sometimes	3	Almost always	4	Always	5	Never	1	Sometimes	3	Always	5	Sometimes	3	Sometimes	3	Sometimes	3	Never	1	Always	5	Sometimes
Yes	19	1	0	47	145	1.45	22.3543	En cualquier momento, mas en la noche	0	7	Sometimes	3	Sometimes	3	Almost always	4	Almost never	2	Sometimes	3	Almost never	2	Almost never	2	Almost never	2	Almost never	2	Almost never	2	Almost never	2	Sometimes	3	Almost never	2	Sometimes	3	Sometimes	3	Almost never	2	Sometimes	3	Sometimes	3	Sometimes	3	Almost never
Yes	18	1	0	57.5	157	1.57	23.3275	8	2	2	Never	1	Almost never	2	Never	1	Sometimes	3	Never	1	Almost never	2	Never	1	Almost never	2	Almost always	4	Almost never	2	Always	5	Almost never	2	Never	1	Always	5	Almost always	4	Almost never	2	Always	5	Almost never	2	Almost always	4	Never
Yes	19	0	0	98	180	1.8	30.2469	5	1	2	Never	1	Sometimes	3	Almost never	2	Never	1	Almost never	2	Sometimes	3	Never	1	Almost never	2	Sometimes	3	Never	1	Always	5	Almost never	2	Almost never	2	Always	5	Sometimes	3	Never	1	Sometimes	3	Almost never	2	Almost always	4	Never
[truncated: 101 more columns]
